# Supplementary material for: An age stratified analysis of the biomarkers in patients with colorectal cancer
Source: Sci Rep. 2021 Nov 17;11:22464. doi: 10.1038/s41598-021-01850-x (PMC8599678; doi:10.1038/s41598-021-01850-x)
Supplement: Supplementary file 2 — Supplementary Table S2. [file 41598_2021_1850_MOESM2_ESM.xls]

## Sheet: Supplementary table2
Legend: DEGs between CRC and normal samples
	logFC	logCPM	LR	PValue	FDR
OTOP2	8.08984	3.17636	606.119	7.81257e-134	3.73218e-131
MS4A10	7.38442	0.146208	502.306	2.99339e-111	6.58545e-109
APOA1	7.34189	3.85151	644.304	3.87253e-142	2.49034e-139
AQP8	7.05416	6.83772	636.885	1.58972e-140	9.49291e-138					Down	Up
CA1	6.75955	6.60699	522.986	9.48412e-116	2.51706e-113					2572	2344
APOB	6.74718	4.2129	352.025	1.53531e-78	1.2166e-76
G6PC	6.42021	-0.94966	329.502	1.23371e-73	8.15321e-72
CPO	6.33623	-0.0747742	929.51	3.77475e-204	9.01625e-201
TMIGD1	6.25354	3.64048	428.042	4.33635e-95	6.04199e-93
GUCA2B	6.16984	3.59302	489.761	1.60624e-108	3.15956e-106
INSL5	6.08057	1.54491	225.555	5.55706e-51	1.52568e-49
SLC30A10	5.83831	1.27443	484.284	2.49806e-107	4.64085e-105
BEST4	5.82385	3.16689	1348.89	2.68902e-295	4.49603e-291
PYY	5.73344	3.12646	420.032	2.40094e-93	3.186e-91
DAO	5.70067	-0.937197	673.124	2.09079e-148	1.589e-145
CA7	5.67402	3.53044	771.26	9.56625e-170	1.06632e-166
SLC2A2	5.6432	-0.907228	262.467	4.97465e-59	1.85248e-57
CLDN8	5.64097	2.45537	211.641	6.02322e-48	1.42243e-46
CD177	5.62099	6.15456	495.077	1.11998e-109	2.31186e-107
HSD3B2	5.60814	1.43558	282.992	1.67328e-63	7.32387e-62
MEP1B	5.57115	2.34374	633.755	7.62399e-140	4.2491e-137
KCNJ13	5.45701	-0.390914	209.276	1.97632e-47	4.57041e-46
MS4A12	5.37616	5.46311	341.372	3.20736e-76	2.35207e-74
MGAM	5.35758	2.23205	858.524	1.01959e-188	2.13093e-185
SLC6A19	5.32143	3.39889	298.852	5.86101e-67	3.08164e-65
CLCA4	5.31793	7.04016	326.266	6.25174e-73	4.02035e-71
SLC17A8	5.30349	-1.62281	376.067	8.93711e-84	8.44229e-82
CUBN	5.26914	1.62389	1317.46	1.8177e-288	1.5196e-284
BMP3	5.25382	2.87418	527.876	8.18403e-117	2.28062e-114
PLP1	5.23403	1.62246	506.072	4.53843e-112	1.01177e-109
GUCA2A	5.21225	6.03139	586.582	1.38769e-129	5.52434e-127
GSTA2	5.14117	-1.1027	424.747	2.2606e-94	3.04817e-92
VSTM2A	5.1345	-0.389491	375.757	1.04386e-83	9.75049e-82
LGI1	5.12298	-1.67812	325.727	8.19318e-73	5.22863e-71
ABCB11	5.08662	-0.470356	584.859	3.28954e-129	1.2791e-126
RERGL	5.02833	-0.755644	384.583	1.2505e-85	1.25954e-83
CA4	5.01631	5.74014	332.396	2.88984e-74	1.93273e-72
CYP3A4	4.94942	2.19412	360.176	2.57754e-80	2.17659e-78
SCGN	4.90858	0.976383	541.573	8.57285e-120	2.60615e-117
SST	4.90099	0.956421	270.812	7.55173e-61	3.02793e-59
DPP6	4.87558	0.468487	460.487	3.7659e-102	6.0544e-100
MYOC	4.83614	-0.209164	165.292	7.89939e-38	1.1678e-36
ABCG2	4.78033	3.37092	824.943	2.0379e-181	3.40738e-178
SCN7A	4.77577	1.7166	340.356	5.33692e-76	3.86292e-74
NPTX1	4.76043	1.80131	402.946	1.25765e-89	1.4502e-87
RBFOX3	4.75536	1.28026	485.886	1.1195e-107	2.15149e-105
ATP1A2	4.73283	2.44059	402.45	1.61285e-89	1.83449e-87
SCARA5	4.72251	3.49772	634.97	4.14947e-140	2.39238e-137
MAMDC2	4.69986	1.7552	521.226	2.29018e-115	5.88897e-113
CA2	4.67386	7.41749	696.053	2.15766e-153	2.00422e-150
MORN5	4.65501	-0.824335	175.792	4.0199e-40	6.58948e-39
NGB	4.65358	-2.04358	209.045	2.21961e-47	5.11888e-46
ANGPTL7	4.63837	-1.02492	341.139	3.6048e-76	2.62053e-74
PCSK2	4.6361	-0.280347	219.735	1.03342e-49	2.6706e-48
CEACAM20	4.60559	-1.47235	229.976	6.03249e-52	1.71828e-50
SLC26A3	4.59358	8.94705	338.488	1.36166e-75	9.52591e-74
NRXN1	4.584	0.171162	295.03	3.98734e-66	1.98418e-64
FAM135B	4.58135	-1.36423	527.915	8.02604e-117	2.2745e-114
CHGA	4.57942	5.13837	269.013	1.86242e-60	7.32699e-59
SPIB	4.56591	2.90348	582.122	1.29584e-128	4.92419e-126
ZG16	4.5632	7.38832	227.684	1.9078e-51	5.34311e-50
NPY2R	4.55698	-2.01888	214.932	1.15318e-48	2.81067e-47
PHOX2B	4.55165	-1.51942	236.235	2.60477e-53	7.7771e-52
ABCA8	4.5497	2.25922	535.067	2.23122e-118	6.66178e-116
CMTM5	4.50974	-2.40948	425.94	1.24336e-94	1.70402e-92
SLC4A4	4.50246	5.20203	466.447	1.90101e-103	3.11617e-101
ASB5	4.50169	-1.1682	124.662	6.03428e-29	5.62706e-28
CADM3	4.48585	1.62186	398.994	9.11734e-89	1.01628e-86
PRIMA1	4.47536	1.43931	332.724	2.45172e-74	1.6463e-72
SMYD1	4.46233	0.100583	242.797	9.65946e-55	3.05883e-53
FAM180B	4.44613	-2.65218	492.143	4.86923e-109	9.80886e-107
CREB3L3	4.44145	2.07959	388.362	1.88128e-86	1.94167e-84
PMP2	4.43434	-2.12444	290.076	4.78557e-65	2.27314e-63
TMEM72	4.39728	1.69169	514.231	7.61363e-114	1.81857e-111
ALPI	4.37887	2.7618	447.373	2.69028e-99	4.16495e-97
MYH11	4.37544	9.30112	382.563	3.44363e-85	3.36711e-83
PI16	4.367	1.69029	312.491	6.25899e-70	3.64635e-68
SCNN1G	4.36201	0.69604	226.954	2.75205e-51	7.66904e-50
ADH1B	4.34427	4.03134	279.071	1.19708e-62	5.11898e-61
FRMPD4	4.29974	-1.99011	203.954	2.86481e-46	6.36117e-45
FIGF	4.29673	-0.760788	518.05	1.1243e-114	2.80571e-112
CEACAM7	4.29175	8.72136	377.598	4.1485e-84	3.9636e-82
STMN4	4.27157	-2.08695	323.744	2.21525e-72	1.3977e-70
SLC51A	4.26754	3.34939	1018.76	1.50394e-223	6.28645e-220
UGT1A8	4.26044	1.17261	419.952	2.49967e-93	3.29091e-91
CASQ2	4.25161	2.05604	240.868	2.54376e-54	7.87623e-53
HS3ST6	4.24175	-2.27982	217.019	4.04217e-49	1.00573e-47
SLC28A1	4.23744	-1.42625	272.201	3.75965e-61	1.52576e-59
SYNM	4.23723	5.8073	396.233	3.63937e-88	3.95132e-86
TMEFF2	4.23507	-2.23003	360.465	2.22988e-80	1.89257e-78
TRPM6	4.21628	4.12627	521.196	2.32459e-115	5.88897e-113
SFRP1	4.2003	2.8272	318.525	3.03503e-71	1.83197e-69
MT1M	4.19797	3.15232	385.716	7.08784e-86	7.18235e-84
SLC26A2	4.19781	8.03742	515.542	3.94874e-114	9.70924e-112
GSTA1	4.19621	2.0024	294.157	6.17606e-66	3.02826e-64
SGCG	4.18795	-2.48232	398.328	1.27336e-88	1.40997e-86
KHDRBS2	4.17327	-2.60903	278.334	1.73224e-62	7.36975e-61
GPM6A	4.16682	1.19655	209.696	1.60066e-47	3.72226e-46
B4GALNT2	4.16036	4.73561	195.16	2.37763e-44	4.8012e-43
CLEC3B	4.14235	2.55869	1221.93	1.04645e-267	5.83219e-264
SCNN1B	4.13551	4.11229	355.819	2.29125e-79	1.84181e-77
XKR4	4.11673	-1.11911	317.972	4.00589e-71	2.40066e-69
LYVE1	4.1139	2.73831	592.742	6.34681e-131	2.72099e-128
C2orf40	4.10671	-0.171465	315.919	1.12151e-70	6.64953e-69
CDH19	4.10314	0.262172	217.315	3.48349e-49	8.71607e-48
TEX11	4.09623	-0.113551	827.829	4.80567e-182	8.92788e-179
SLC51B	4.08299	3.50024	588.308	5.84695e-130	2.38441e-127
SLC5A7	4.08055	-1.87924	190.151	2.94719e-43	5.64456e-42
ACTG2	4.06241	8.16891	362.727	7.17449e-81	6.31356e-79
PRKG2	4.05901	1.14291	822.275	7.74756e-181	1.17763e-177
BCHE	4.05866	0.967022	332.373	2.92437e-74	1.94803e-72
CNN1	4.05756	6.7798	388.564	1.70041e-86	1.7659e-84
CADM2	4.05084	-0.956112	195.979	1.57502e-44	3.20759e-43
SLC25A34	4.02978	1.4831	1011.03	7.20682e-222	2.40996e-218
USP2	4.02838	2.56821	769.538	2.26521e-169	2.36715e-166
EPHA6	4.02793	-1.91321	221.614	4.02121e-50	1.05054e-48
ADH1C	4.02692	5.92761	339.192	9.56679e-76	6.80667e-74
SLC5A12	4.0264	0.226178	255.265	1.84825e-57	6.50423e-56
ANGPTL1	4.01956	1.80959	295.655	2.91418e-66	1.46321e-64
LDB3	4.01928	1.66396	434.418	1.77568e-96	2.58169e-94
OGN	4.01161	2.54609	246.323	1.64488e-55	5.38209e-54
ADCYAP1R1	4.01102	-0.448763	268.243	2.73994e-60	1.06539e-58
AMPD1	4.00345	-0.271351	383.418	2.24247e-85	2.24515e-83
PIRT	4.00243	-0.271446	293.121	1.03854e-65	5.0625e-64
UGT2B17	3.99961	6.37513	174.793	6.64298e-40	1.07836e-38
SLC7A9	3.98754	1.43032	183.452	8.54656e-42	1.52996e-40
PDZRN4	3.98366	1.03333	298.344	7.56067e-67	3.93815e-65
CHP2	3.9797	5.7144	323.617	2.36126e-72	1.48422e-70
RXRG	3.93957	-1.52506	484.709	2.01908e-107	3.79315e-105
CWH43	3.93945	2.67351	208.751	2.57275e-47	5.90885e-46
TMEM35	3.92751	1.50486	410.566	2.76077e-91	3.39413e-89
HMP19	3.92419	-0.180585	275.448	7.37116e-62	3.08115e-60
TNXB	3.90532	4.03584	498.062	2.50975e-110	5.31177e-108
CNTN2	3.87722	-0.76137	266.883	5.42335e-60	2.08936e-58
ASPA	3.86659	0.107726	593.286	4.83147e-131	2.12585e-128
CNTFR	3.86334	1.69816	200.632	1.52033e-45	3.28847e-44
MUSK	3.85642	-1.60907	396.268	3.5761e-88	3.908e-86
TAT	3.84505	-1.20694	654.729	2.09241e-144	1.45771e-141
GLP2R	3.84324	0.906548	605.545	1.04145e-133	4.83694e-131
PKIB	3.83436	4.42557	560.812	5.59854e-124	1.99165e-121
HAND1	3.83054	1.16412	93.1617	4.81914e-22	3.00545e-21
GALR1	3.82938	-2.75381	212.521	3.87073e-48	9.23233e-47
DPT	3.82422	4.05275	394.449	8.89672e-88	9.53546e-86
SLC9A3	3.82406	5.88441	317.989	3.97229e-71	2.38909e-69
MYOT	3.82138	-1.0875	293.057	1.07255e-65	5.21308e-64
PCP4L1	3.81957	-0.22212	246.767	1.31604e-55	4.31455e-54
SULT1A2	3.81409	1.70344	630.569	3.75933e-139	2.02761e-136
FEV	3.81124	-1.14641	168.01	2.01269e-38	3.05929e-37
NR1H4	3.80633	1.46961	203.115	4.36554e-46	9.6042e-45
TMEM100	3.80553	0.771911	474.364	3.59802e-105	6.26655e-103
MT1H	3.80118	3.02901	316.976	6.60214e-71	3.94242e-69
HAND2	3.79767	2.1063	294.988	4.07114e-66	2.01389e-64
CTNNA3	3.79246	-0.765148	269.628	1.36785e-60	5.41955e-59
GREM2	3.7567	2.91861	321.211	7.88939e-72	4.88558e-70
PYGM	3.75053	1.21137	481.34	1.09185e-106	1.98432e-104
ST8SIA3	3.749	-2.67152	194.393	3.49489e-44	7.00654e-43
GCNT2	3.74202	1.93346	604.934	1.41461e-133	6.39253e-131
IGJ	3.73964	9.4209	255.739	1.4564e-57	5.13736e-56
ANPEP	3.71451	8.21717	233.984	8.06473e-53	2.36981e-51
SYNPO2	3.7132	6.34066	337.683	2.03891e-75	1.4087e-73
LRRN2	3.71064	2.75946	479.536	2.6965e-106	4.84789e-104
P2RX2	3.7087	-2.17064	245.693	2.25612e-55	7.32474e-54
CMA1	3.68901	-1.02819	171.27	3.90637e-39	6.13859e-38
BEST2	3.68468	2.58728	181.075	2.82332e-41	4.89687e-40
TMEM236	3.68388	4.14385	418.236	5.90871e-93	7.59951e-91
MAPK4	3.67988	-0.216215	217.778	2.76046e-49	6.95103e-48
PRPH	3.67295	0.370721	322.36	4.43436e-72	2.76651e-70
SH2D7	3.66785	0.102825	358.267	6.71402e-80	5.55735e-78
SLC5A11	3.65126	-0.721009	331.762	3.97298e-74	2.63604e-72
KCNA1	3.64855	-2.33423	130.254	3.60525e-30	3.59022e-29
DES	3.64514	8.4088	176.581	2.70393e-40	4.47621e-39
TACR2	3.64324	2.93249	315.296	1.53307e-70	9.05758e-69
C2orf88	3.64277	4.13572	714.552	2.0477e-157	2.01397e-154
GFRA2	3.64271	0.439555	559.811	9.24066e-124	3.21883e-121
UGT1A10	3.63643	3.07233	371.828	7.48502e-83	6.95275e-81
TCEAL2	3.63465	-0.0247346	127.089	1.77595e-29	1.70655e-28
CCBE1	3.62714	1.17084	273.998	1.52591e-61	6.28404e-60
SLC7A14	3.62597	-1.32566	131.607	1.82387e-30	1.85156e-29
AGTR1	3.61752	0.165556	195.18	2.35361e-44	4.75845e-43
KCNB1	3.61674	-0.0436742	218.532	1.89066e-49	4.81888e-48
PKHD1L1	3.61464	-0.656244	350.791	2.85005e-78	2.20615e-76
C11orf86	3.61231	2.61868	205.616	1.24248e-46	2.79976e-45
SFRP5	3.61105	-0.0244943	125.929	3.18753e-29	3.01787e-28
C7	3.60497	4.20556	253.563	4.34182e-57	1.4999e-55
SLCO4C1	3.59319	-0.0734274	270.38	9.377e-61	3.73294e-59
CNGB1	3.58857	-2.22698	363.524	4.81081e-81	4.25591e-79
WISP2	3.58474	1.07682	214.822	1.2186e-48	2.96149e-47
SORCS1	3.57322	0.301816	238.678	7.63682e-54	2.32582e-52
P2RY4	3.57022	-1.94002	234.097	7.6188e-53	2.24667e-51
NLGN1	3.56658	-1.17927	184.96	4.00365e-42	7.29206e-41
NEFM	3.56521	-1.49312	268.743	2.13226e-60	8.34926e-59
SCN2B	3.56517	-0.556492	257.155	7.15594e-58	2.55657e-56
NAP1L2	3.55826	-0.42451	355.988	2.10483e-79	1.70013e-77
LYPD8	3.55689	6.15624	222.794	2.22309e-50	5.90001e-49
CNR1	3.55178	0.439006	222.574	2.48264e-50	6.56799e-49
CHRM2	3.55062	1.22	93.9781	3.19036e-22	2.0198e-21
ADAMDEC1	3.54458	5.54387	542.795	4.64823e-120	1.46638e-117
SLITRK3	3.54454	-1.20998	120.366	5.26037e-28	4.67588e-27
BAI3	3.53941	-1.10949	274.995	9.25265e-62	3.82932e-60
ELANE	3.53268	-2.37774	370.284	1.62329e-82	1.48314e-80
TPH1	3.53056	0.997049	283.569	1.25304e-63	5.51336e-62
MGAT4C	3.53028	-2.53575	175.731	4.14564e-40	6.7823e-39
LMO3	3.52885	2.21559	274.046	1.48956e-61	6.14951e-60
HSPB8	3.52438	3.9935	392.229	2.70809e-87	2.84775e-85
PHOX2A	3.51981	-2.39893	200.359	1.74411e-45	3.76277e-44
SERPINA9	3.5186	-1.53934	70.2174	5.31154e-17	2.44182e-16
RIMS4	3.51626	-1.07594	143.416	4.76803e-33	5.56714e-32
LONRF2	3.50481	0.366781	178.579	9.90342e-41	1.67089e-39
GPR15	3.49988	0.964558	189.645	3.79972e-43	7.23591e-42
TAGLN3	3.47952	-1.04707	183.25	9.45736e-42	1.68759e-40
FRRS1L	3.46974	-1.3098	224.667	8.67643e-51	2.36656e-49
ABCB5	3.46771	-1.83485	149.93	1.79594e-34	2.2359e-33
PDE6A	3.46515	1.01306	311.311	1.13122e-69	6.45765e-68
KIAA2022	3.46376	-0.973637	218.335	2.08755e-49	5.29649e-48
SCN9A	3.46373	1.58608	376.331	7.83173e-84	7.44014e-82
VIP	3.46328	3.13538	221.901	3.48171e-50	9.1102e-49
SEMA3E	3.46173	-0.101862	123.787	9.37803e-29	8.64392e-28
HSPB6	3.46018	4.01314	244.734	3.65285e-55	1.17003e-53
NPY	3.45747	-2.09831	169.55	9.27995e-39	1.42874e-37
STMN2	3.45637	2.11789	302.104	1.14655e-67	6.1052e-66
ANGPTL5	3.45278	-3.15291	311.118	1.24637e-69	7.08817e-68
ENPP6	3.44667	-0.942748	530.918	1.78357e-117	5.14159e-115
CTNND2	3.44274	-1.32886	278.322	1.74268e-62	7.39531e-61
ALDOB	3.43948	6.36311	195.775	1.7453e-44	3.53714e-43
FAM107A	3.42828	2.31346	549.037	2.03964e-121	6.68681e-119
SCN11A	3.42482	-1.2227	322.325	4.51405e-72	2.80576e-70
LMOD1	3.41783	5.4222	326.813	4.75304e-73	3.08027e-71
DMRTA1	3.41467	-0.872979	229.621	7.20969e-52	2.0501e-50
GRIK3	3.41055	0.484525	383.346	2.32547e-85	2.3144e-83
ARPP21	3.40379	-3.14088	147.997	4.75221e-34	5.8125e-33
PLN	3.40327	3.57421	279.396	1.01663e-62	4.36968e-61
NAALADL1	3.39049	3.07987	561.453	4.06079e-124	1.50881e-121
RSPO2	3.39036	0.41341	170.191	6.72022e-39	1.04135e-37
SLC17A4	3.38454	3.12095	340.188	5.80559e-76	4.18403e-74
MAL	3.38349	0.0340393	358.696	5.41299e-80	4.50275e-78
ZBTB16	3.37877	0.296843	183.185	9.77081e-42	1.74166e-40
C16orf89	3.37341	0.751186	263.259	3.34256e-59	1.25309e-57
LRAT	3.36462	-1.48267	170.05	7.21572e-39	1.11607e-37
CASR	3.36448	-2.76647	199.25	3.04431e-45	6.49246e-44
RBPMS2	3.35985	2.11448	357.213	1.13876e-79	9.24277e-78
LIFR	3.35972	2.33082	493.323	2.69661e-109	5.49846e-107
GNAO1	3.35759	2.713	339.964	6.49698e-76	4.66221e-74
GCG	3.3543	3.17647	56.3185	6.16317e-14	2.29608e-13
ASTN1	3.35064	-1.51857	125.271	4.43882e-29	4.1695e-28
ELAVL3	3.34825	-2.50375	222.884	2.12454e-50	5.64743e-49
HSD17B2	3.34653	4.95988	301.396	1.63566e-67	8.65451e-66
MAB21L1	3.34075	-2.00618	257.109	7.32137e-58	2.61009e-56
EPHA7	3.33799	1.99002	180.233	4.30962e-41	7.42855e-40
SYT10	3.33533	-2.71941	120.739	4.35932e-28	3.88528e-27
HTR3E	3.33529	-1.39775	125.769	3.4537e-29	3.25879e-28
TUBB4A	3.3291	-0.306457	283.583	1.24382e-63	5.48727e-62
MT1G	3.31175	5.96031	319.193	2.17154e-71	1.32512e-69
POPDC2	3.296	2.02798	427.328	6.20048e-95	8.56793e-93
PPP1R1A	3.29586	0.542463	174.951	6.13575e-40	9.98926e-39
AQPEP	3.29382	-1.4898	338.762	1.18711e-75	8.3749e-74
FLNC	3.29078	6.36827	318.889	2.52839e-71	1.53726e-69
TMEM82	3.28825	1.79605	297.395	1.21711e-66	6.24233e-65
MYLK	3.28257	7.38218	415.07	2.88745e-92	3.65744e-90
EDN3	3.27556	3.61758	288.605	1.00095e-64	4.70108e-63
TCEAL5	3.27551	-2.57914	125.856	3.30609e-29	3.12657e-28
CDKN2B	3.27066	4.76305	622.639	1.99402e-137	9.80586e-135
TNFRSF13B	3.26275	-0.311806	244.994	3.20549e-55	1.03267e-53
PDK4	3.25513	4.96366	510.961	3.91797e-113	9.09839e-111
PGM5	3.25502	4.46322	277.916	2.13642e-62	9.02043e-61
FMN2	3.24378	0.00742213	134.509	4.22903e-31	4.46398e-30
B3GALT1	3.23461	1.589	188.551	6.58625e-43	1.23455e-41
TM6SF2	3.23033	0.693863	311.89	8.46114e-70	4.89517e-68
BTNL8	3.22618	4.18474	272.338	3.5097e-61	1.42779e-59
HRASLS2	3.22528	1.26314	287.325	1.9034e-64	8.76718e-63
HPSE2	3.22484	0.128782	339.495	8.21885e-76	5.87262e-74
DNASE1L3	3.22445	2.39157	211.786	5.5996e-48	1.32802e-46
BRINP3	3.22081	1.23603	72.5653	1.61597e-17	7.63248e-17
PADI2	3.21841	6.7002	324.473	1.53695e-72	9.73403e-71
METTL24	3.21721	-0.887535	271.718	4.79171e-61	1.93054e-59
FHL1	3.2144	5.35753	439.097	1.70214e-97	2.54106e-95
FOXD3	3.20393	-1.99825	144.059	3.44929e-33	4.04432e-32
TMEM151B	3.20257	-1.61047	329.115	1.4981e-73	9.86154e-72
DHRS9	3.20034	4.94909	190.921	2.00082e-43	3.85856e-42
GDPD2	3.18944	2.26659	288.596	1.0057e-64	4.71015e-63
ELAVL4	3.18831	-0.666971	298.301	7.72566e-67	4.01158e-65
TNFRSF17	3.18785	1.3585	214.447	1.47122e-48	3.55989e-47
NOS1	3.18549	0.0709629	129.443	5.42417e-30	5.34112e-29
SI	3.18411	4.69948	124.724	5.84929e-29	5.46674e-28
PNCK	3.18224	1.59593	197.055	9.17437e-45	1.89611e-43
RNF150	3.17964	2.27252	311.732	9.16269e-70	5.28277e-68
SPOCK3	3.17928	-1.93384	74.7111	5.44899e-18	2.65155e-17
SEPP1	3.17896	6.91395	359.18	4.24846e-80	3.55171e-78
UGT2A3	3.17845	4.48552	146.585	9.67151e-34	1.16169e-32
CTSG	3.17531	0.706491	163.689	1.76929e-37	2.57687e-36
CPEB1	3.16706	-0.651951	287.881	1.43955e-64	6.70453e-63
MYOM1	3.16674	1.80384	429.346	2.25494e-95	3.19513e-93
ENPEP	3.16087	3.11785	442.504	3.0868e-98	4.64966e-96
NRSN1	3.15614	-2.56566	122.195	2.09182e-28	1.8926e-27
MAB21L2	3.15218	3.93181	294.429	5.38889e-66	2.65007e-64
KCNMB1	3.14986	3.29098	284.113	9.53543e-64	4.24022e-62
FXYD1	3.14416	-0.881204	328.546	1.99319e-73	1.29674e-71
NOVA1	3.14202	0.217988	250.189	2.36117e-56	7.99166e-55
ANO5	3.13917	1.21788	187.732	9.93835e-43	1.84838e-41
B3GNT7	3.12895	5.77979	238.312	9.17919e-54	2.78541e-52
KIAA0408	3.12759	-3.2259	156.069	8.17615e-36	1.08755e-34
HPGDS	3.12452	0.344531	434.977	1.34177e-96	1.98534e-94
PSD	3.1209	3.23794	359.383	3.83618e-80	3.22316e-78
SCRG1	3.1207	-0.407883	133.483	7.08954e-31	7.37171e-30
UGT2B15	3.11972	2.87825	182.627	1.29356e-41	2.29113e-40
ENPP7	3.11283	-2.14715	103.455	2.66309e-24	1.90286e-23
GAP43	3.1081	0.317877	186.888	1.5191e-42	2.80345e-41
FCRL4	3.10788	-1.89458	179.276	6.97479e-41	1.18877e-39
FABP2	3.10773	3.68548	191.158	1.77679e-43	3.43445e-42
PDZD4	3.10607	0.99929	326.089	6.83275e-73	4.37715e-71
MYL9	3.10475	8.20866	378.959	2.09674e-84	2.02645e-82
MASP1	3.10131	2.53933	159.064	1.81238e-36	2.51061e-35
KCTD4	3.09872	-1.94512	143.349	4.93113e-33	5.75356e-32
ABI3BP	3.09607	3.29983	371.671	8.09814e-83	7.48072e-81
ADAMTSL3	3.09083	1.87221	273.236	2.23683e-61	9.16661e-60
SEMA6D	3.08831	3.52795	433.573	2.71121e-96	3.90788e-94
ADTRP	3.06924	4.68545	211.619	6.08907e-48	1.43596e-46
MOBP	3.068	-2.1641	358.032	7.55258e-80	6.19015e-78
ASPG	3.06792	1.36344	223.977	1.22736e-50	3.29927e-49
TMEM37	3.06499	4.69834	502.055	3.39525e-111	7.37253e-109
ANK2	3.06148	2.73072	342.454	1.86412e-76	1.37912e-74
SYT4	3.05894	-1.15794	81.0491	2.2018e-19	1.17617e-18
PENK	3.05553	-0.218176	84.2081	4.45334e-20	2.4878e-19
OLFM3	3.05295	-2.15842	90.3229	2.023e-21	1.21584e-20
KIAA1644	3.04947	1.86729	287.654	1.61333e-64	7.493e-63
IGSF11	3.04935	-1.85016	160.937	7.06153e-37	9.99736e-36
CCL23	3.04788	-0.842949	306.571	1.21964e-68	6.68602e-67
SLC23A1	3.0476	1.90562	306.258	1.42698e-68	7.74648e-67
ANKS1B	3.04369	-1.30228	260.069	1.65795e-58	6.10594e-57
C1orf95	3.04235	2.02777	136.131	1.86788e-31	2.00842e-30
TRIM40	3.03824	1.70346	305.162	2.47229e-68	1.33776e-66
PLA2G2C	3.03702	-2.89488	181.998	1.77501e-41	3.12073e-40
ROPN1	3.02216	-2.93151	92.4581	6.87643e-22	4.24571e-21
ATCAY	3.02081	-1.5945	143.299	5.05739e-33	5.88855e-32
PTPRZ1	3.02029	-0.329222	121.51	2.95526e-28	2.65799e-27
PCOLCE2	3.0134	1.17628	136.155	1.84557e-31	1.9857e-30
ATRNL1	3.01146	-0.131681	180.432	3.89959e-41	6.7287e-40
KRT9	3.00919	-2.82152	116.897	3.02428e-27	2.56811e-26
AFF3	3.00411	1.01275	314.508	2.27587e-70	1.33518e-68
AKR1B10	3.00277	4.87762	191.928	1.20667e-43	2.35421e-42
CHAD	2.99868	0.828168	346.893	2.01226e-77	1.5224e-75
TMEM220	2.99813	2.1935	476.467	1.25477e-105	2.23189e-103
GABRG2	2.9966	-2.3294	57.822	2.86939e-14	1.0951e-13
FAM129A	2.99061	4.44435	419.076	3.87855e-93	5.06636e-91
FAM163B	2.98969	-1.30562	172.866	1.75086e-39	2.80944e-38
JPH2	2.97996	2.98529	245.29	2.76253e-55	8.91689e-54
WSCD1	2.97903	3.42784	296.5	1.90694e-66	9.69121e-65
CLVS2	2.97789	-2.50236	87.8503	7.06021e-21	4.12895e-20
PLD5	2.97729	-3.10349	101.904	5.8266e-24	4.08815e-23
SLC17A7	2.97577	-0.985493	443.991	1.46488e-98	2.24704e-96
TMEM253	2.97421	0.990456	458.684	9.29392e-102	1.47995e-99
PLAC8	2.97217	6.20294	260.551	1.30144e-58	4.80356e-57
TRPV3	2.97144	1.19292	278.929	1.28532e-62	5.48228e-61
CD163L1	2.96949	3.21707	412.874	8.6818e-92	1.08328e-89
GFRA1	2.96777	2.2398	242.683	1.02278e-54	3.23268e-53
MMRN1	2.96609	2.41964	175.544	4.55435e-40	7.43273e-39
SLC4A10	2.96415	0.308726	117.285	2.4859e-27	2.12063e-26
MYOCD	2.96054	2.67889	264.627	1.68278e-59	6.38007e-58
KCNMA1	2.95816	4.39516	242.14	1.34297e-54	4.20967e-53
C8orf88	2.95531	-0.55325	264.025	2.2757e-59	8.56977e-58
SPINK2	2.94886	-1.24895	165.709	6.4028e-38	9.49068e-37
PCDH10	2.94745	-1.72514	136.916	1.25798e-31	1.3658e-30
SNAP91	2.94585	-1.47407	111.379	4.88741e-26	3.86188e-25
C14orf180	2.94521	-2.14342	42.2033	8.2259e-11	2.41082e-10
CHRDL1	2.94166	3.64604	136.32	1.69851e-31	1.83339e-30
NEGR1	2.93598	2.47328	403.875	7.89401e-90	9.16582e-88
HMGCLL1	2.93243	-2.2141	318.74	2.72525e-71	1.65095e-69
RNF152	2.93111	3.24488	515.376	4.29179e-114	1.03998e-111
RASGEF1C	2.92421	-1.97944	144.193	3.22335e-33	3.79271e-32
CLEC4G	2.91488	-1.26677	137.111	1.14047e-31	1.24064e-30
SDPR	2.91241	3.42483	354.772	3.87211e-79	3.09769e-77
CLDN23	2.90034	4.7656	532.894	6.62804e-118	1.94423e-115
GSTM5	2.89852	0.762924	434.49	1.71295e-96	2.51233e-94
LDHD	2.89382	4.19155	334.993	7.86019e-75	5.32074e-73
SECTM1	2.88526	5.4213	292.447	1.45704e-65	7.06139e-64
AADAC	2.88367	0.522666	98.0852	4.00767e-23	2.67498e-22
RIC3	2.88085	-0.904218	178.232	1.17864e-40	1.98258e-39
UGT1A1	2.87759	-0.110737	90.4176	1.92839e-21	1.16106e-20
EPHA5	2.87675	-2.63553	155.63	1.01966e-35	1.34773e-34
CHST9	2.87553	-2.34118	56.0617	7.02305e-14	2.60309e-13
MT1F	2.87172	3.94216	360.984	1.71888e-80	1.46631e-78
ZNF536	2.86705	-0.608917	205.687	1.19943e-46	2.71007e-45
PTCHD1	2.86679	0.0769749	112.429	2.87829e-26	2.30484e-25
NCAM1	2.86508	2.57613	309.431	2.90499e-69	1.61905e-67
CLCNKB	2.85712	-2.32361	172.44	2.16887e-39	3.45367e-38
TMEM59L	2.84946	-0.364599	179.581	5.98188e-41	1.02162e-39
GPT	2.84784	4.2354	239.88	4.17667e-54	1.28136e-52
ABCA9	2.84165	0.414349	234.655	5.75795e-53	1.70697e-51
FAM46B	2.84074	1.30488	264.653	1.66081e-59	6.31108e-58
ADHFE1	2.83779	-0.249528	486.663	7.58459e-108	1.47459e-105
NXPE4	2.83711	5.42653	119.549	7.9398e-28	6.96868e-27
HTR4	2.83362	0.331144	126.848	2.00517e-29	1.92239e-28
ADCY5	2.83234	2.87923	254.439	2.79785e-57	9.74584e-56
ASB2	2.82969	2.71749	312.037	7.86171e-70	4.56416e-68
FCER2	2.82527	-0.00120218	99.9016	1.60158e-23	1.10064e-22
DCLK1	2.82387	1.36841	240.986	2.39771e-54	7.43781e-53
SPEG	2.82274	3.21539	191.41	1.56543e-43	3.03292e-42
NECAB1	2.81994	0.0666918	241.084	2.2826e-54	7.09388e-53
MYT1L	2.81624	-2.93432	73.4509	1.03173e-17	4.93435e-17
TCL1A	2.81299	0.468515	68.0851	1.56593e-16	6.9671e-16
SULT2A1	2.8065	0.522769	50.6031	1.13066e-12	3.80605e-12
EDN2	2.80568	0.808447	222.458	2.63207e-50	6.94135e-49
CLEC9A	2.80541	-1.67105	284.515	7.79412e-64	3.47514e-62
NRG2	2.80395	-1.53439	229.43	7.93869e-52	2.25356e-50
ADRA1A	2.80369	-2.61026	167.502	2.59938e-38	3.92038e-37
PTGS1	2.80014	4.59699	485.332	1.47778e-107	2.80778e-105
SLC15A1	2.80014	2.83885	100.909	9.63264e-24	6.68567e-23
CBLN2	2.79954	-0.834967	232.795	1.46472e-52	4.26656e-51
CYP4B1	2.79681	-0.745663	179.035	7.87365e-41	1.33788e-39
MOGAT2	2.79603	4.93691	196.162	1.43706e-44	2.94096e-43
TAGLN	2.79549	8.38349	251.773	1.06635e-56	3.65355e-55
EYA2	2.7882	2.5547	158.8	2.06888e-36	2.85409e-35
KCNK3	2.78433	0.524291	128.287	9.711e-30	9.47857e-29
LRRC19	2.77973	5.02254	279.306	1.06389e-62	4.56108e-61
DAND5	2.77539	-1.76874	205.755	1.15872e-46	2.62163e-45
ZDHHC22	2.77524	-2.75122	51.0428	9.03731e-13	3.07122e-12
HPGD	2.77162	5.63901	256.826	8.44149e-58	2.99664e-56
CCDC69	2.77025	4.77757	482.338	6.62344e-107	1.21697e-104
HHLA2	2.76822	5.59552	280.293	6.48159e-63	2.80032e-61
GLRA4	2.76642	-0.877211	163.364	2.08273e-37	3.02548e-36
C1QTNF7	2.76009	0.76786	215.321	9.48561e-49	2.3221e-47
P2RY12	2.75646	-1.13387	198.761	3.89232e-45	8.26932e-44
IGSF10	2.75252	0.835855	191.925	1.20823e-43	2.35451e-42
COL6A5	2.75137	-1.46191	100.844	9.95443e-24	6.90615e-23
IL6R	2.74663	4.22102	654.341	2.54178e-144	1.69994e-141
NTNG1	2.74381	-1.23546	85.3309	2.52393e-20	1.431e-19
COL19A1	2.74339	-2.34791	107.383	3.67014e-25	2.75797e-24
FABP1	2.73939	9.27269	141.337	1.35792e-32	1.55617e-31
FSIP2	2.73935	2.24888	202.461	6.0634e-46	1.32005e-44
SLC30A8	2.739	-2.98459	103.712	2.34019e-24	1.67823e-23
LGALS9C	2.73866	2.41924	156.696	5.96344e-36	8.00231e-35
APOBEC3A	2.73688	0.303044	200.332	1.76748e-45	3.80829e-44
TSPAN7	2.73516	4.47418	338.925	1.09412e-75	7.75156e-74
PCK1	2.73386	6.19532	178.856	8.61329e-41	1.45616e-39
CHODL	2.73203	-0.517481	171.047	4.3691e-39	6.84643e-38
GRIK5	2.7309	0.69133	218.948	1.53381e-49	3.92731e-48
BVES	2.73075	1.4781	308.756	4.07533e-69	2.26377e-67
SLC8A2	2.72983	0.336465	124.478	6.62186e-29	6.16467e-28
BTNL3	2.72874	4.3074	215.791	7.49004e-49	1.8471e-47
UNC5D	2.72438	-1.98544	128.267	9.81246e-30	9.56768e-29
SGK1	2.7231	5.90749	474.825	2.85616e-105	5.02684e-103
GSG1L	2.72135	-2.78528	100.77	1.03333e-23	7.16007e-23
FGFBP2	2.71909	-1.44087	200.695	1.47322e-45	3.19484e-44
SLC18A3	2.71875	-2.49905	47.219	6.34814e-12	2.02714e-11
CILP	2.71654	3.00365	108.062	2.60528e-25	1.97284e-24
PROKR1	2.71553	-3.06547	138.848	4.75496e-32	5.30373e-31
NKX2-3	2.71382	2.34456	404.235	6.59132e-90	7.70677e-88
ENAM	2.71185	-1.40132	115.693	5.54773e-27	4.64487e-26
AICDA	2.70532	-2.27392	56.9122	4.55706e-14	1.71223e-13
SLC27A6	2.70448	-1.94761	95.772	1.28907e-22	8.36373e-22
KRT20	2.70074	8.74425	231.632	2.62721e-52	7.5867e-51
SLC16A12	2.69761	-2.35028	231.757	2.46748e-52	7.13776e-51
GFRA3	2.69292	0.397209	141.727	1.11557e-32	1.28282e-31
SLC52A1	2.69158	0.840424	186.783	1.60159e-42	2.95244e-41
VSIG2	2.68689	5.37384	117.182	2.61948e-27	2.2323e-26
FCRLA	2.68169	0.505978	137.514	9.30948e-32	1.02136e-30
SULT1B1	2.6814	6.34229	239.314	5.5506e-54	1.69664e-52
TMOD1	2.67854	1.21266	217.209	3.67475e-49	9.15675e-48
GRIA4	2.6757	-1.17745	171.473	3.52733e-39	5.56386e-38
PHLPP2	2.67451	4.72215	954.105	1.69993e-209	4.73713e-206
TNS1	2.67382	6.94454	246.055	1.88138e-55	6.14388e-54
SCIN	2.67142	4.52785	246.999	1.17164e-55	3.85627e-54
C1QTNF9	2.67057	-2.23762	234.997	4.84918e-53	1.44267e-51
MTRNR2L1	2.66325	3.14191	48.2662	3.72105e-12	1.20644e-11
CNTN1	2.66032	0.856179	112.928	2.23771e-26	1.80746e-25
KCNE2	2.65934	-2.20914	272.118	3.91942e-61	1.58675e-59
DUSP26	2.65737	-1.05014	176.511	2.8006e-40	4.62708e-39
EPB41L3	2.65633	4.53826	258.836	3.07782e-58	1.11388e-56
NR3C2	2.65568	4.9366	402.703	1.42067e-89	1.62696e-87
AHCYL2	2.65255	6.96418	471.072	1.87264e-104	3.13106e-102
B3GALT5	2.65212	5.43827	151.761	7.14445e-35	9.06337e-34
LILRB5	2.65172	2.12367	269.424	1.51514e-60	5.97479e-59
PGR	2.64987	0.352238	230.359	4.9791e-52	1.42309e-50
NEFL	2.64644	0.662617	71.5336	2.72581e-17	1.27484e-16
CLEC10A	2.64403	2.03878	217.414	3.31446e-49	8.32099e-48
PKNOX2	2.64328	-0.320074	264.389	1.89579e-59	7.17141e-58
MPZ	2.64253	0.844968	379.101	1.95271e-84	1.89822e-82
HSPB7	2.63916	3.06784	134.654	3.92981e-31	4.15864e-30
WSCD2	2.63709	-0.607913	101.286	7.96187e-24	5.54446e-23
ARHGAP20	2.63525	0.349119	269.567	1.41037e-60	5.5748e-59
GRIN2A	2.63455	-1.60187	107.047	4.34726e-25	3.25218e-24
GALNT16	2.6316	0.66544	181.861	1.90148e-41	3.33258e-40
C1orf177	2.62973	-1.65862	297.495	1.1574e-66	5.9544e-65
AOC3	2.62698	5.03448	225.991	4.46321e-51	1.23347e-49
NTN1	2.62654	2.93377	305.116	2.53033e-68	1.36475e-66
SLC2A4	2.6244	2.3943	319.956	1.48104e-71	9.10405e-70
BEND4	2.62168	-1.64278	161.61	5.03402e-37	7.18164e-36
PLIN4	2.62127	3.95469	70.7831	3.98748e-17	1.84526e-16
PEG3	2.60952	0.907791	233.127	1.24007e-52	3.63118e-51
SORCS3	2.60797	-2.8303	54.5686	1.50113e-13	5.40809e-13
SRPX	2.60706	2.8469	298.541	6.84779e-67	3.58919e-65
EMILIN3	2.60418	-1.03825	302.16	1.11478e-67	5.95499e-66
CXCR5	2.60269	-2.08612	94.5621	2.37517e-22	1.51345e-21
FGL2	2.60153	4.74941	308.148	5.53066e-69	3.06201e-67
RELN	2.6012	1.04958	140.386	2.19139e-32	2.49422e-31
PPP1R12B	2.59709	6.24694	341.198	3.49925e-76	2.55491e-74
P2RY14	2.59204	1.66025	296.977	1.5008e-66	7.65041e-65
CNTNAP3	2.58383	-0.994077	150.797	1.16087e-34	1.45719e-33
PTN	2.58282	1.78758	338.292	1.5028e-75	1.04695e-73
F13A1	2.57982	4.33925	165.116	8.629e-38	1.27341e-36
GATA5	2.57397	-1.06031	49.1118	2.41783e-12	7.94695e-12
PDE2A	2.5718	2.29363	362.442	8.27634e-81	7.20731e-79
TMEM179	2.56865	-1.0927	82.8144	9.01291e-20	4.93276e-19
MYPN	2.56649	-0.840601	147.843	5.13488e-34	6.2668e-33
CNGA3	2.56626	-0.0848683	63.5006	1.60315e-15	6.6778e-15
VIT	2.56477	-0.756269	156.927	5.30892e-36	7.15271e-35
CR2	2.56222	2.66625	80.7279	2.59037e-19	1.37714e-18
RBM20	2.56218	-0.451946	176.397	2.96515e-40	4.88929e-39
PLAC9	2.56202	1.30303	514.019	8.46919e-114	1.99444e-111
SMPDL3A	2.56	4.81953	500.271	8.29841e-111	1.77884e-108
TP53INP2	2.55944	5.89453	510.875	4.09133e-113	9.37082e-111
HBB	2.55461	4.60489	139.501	3.42179e-32	3.85009e-31
CNTN3	2.55451	1.0565	111.911	3.73679e-26	2.96954e-25
OMD	2.55337	0.226333	82.0391	1.33423e-19	7.19393e-19
ENTPD5	2.55315	6.34293	495.722	8.10661e-110	1.69428e-107
GLDN	2.54799	1.26532	258.11	4.43203e-58	1.60051e-56
CXCL12	2.54778	5.00539	301.188	1.81488e-67	9.57251e-66
ATP13A4	2.54703	0.451608	159.122	1.75963e-36	2.43956e-35
GPM6B	2.54425	2.06158	351.276	2.23502e-78	1.75444e-76
CRHBP	2.53726	-2.12286	249.532	3.28469e-56	1.1006e-54
FILIP1	2.53262	1.84642	259.12	2.66843e-58	9.72031e-57
BMP5	2.53261	1.53212	127.069	1.79401e-29	1.72291e-28
CALY	2.53206	-1.49317	101.352	7.69976e-24	5.37088e-23
CD160	2.53133	-0.617521	382.57	3.43132e-85	3.36711e-83
NPAS4	2.53105	-2.52644	139.675	3.13467e-32	3.53655e-31
SCGB2A1	2.52763	-0.0783113	103.532	2.5618e-24	1.83205e-23
LCN6	2.52631	-2.38941	83.2392	7.27009e-20	4.00513e-19
ST6GALNAC6	2.52454	5.72166	361.045	1.66757e-80	1.42984e-78
ENHO	2.52449	-0.371359	200.805	1.39352e-45	3.02987e-44
PTGDR2	2.52401	1.32032	245.558	2.41445e-55	7.80844e-54
TUBAL3	2.52396	3.3084	199.983	2.10632e-45	4.52766e-44
KIF5A	2.52379	0.917978	176.4	2.96077e-40	4.88688e-39
KCNS2	2.52196	-2.55034	130.042	4.01142e-30	3.98047e-29
CHL1	2.52109	2.04457	189.406	4.28634e-43	8.12558e-42
SCUBE2	2.52088	2.57059	253.708	4.03698e-57	1.39748e-55
ACKR2	2.51842	0.31351	307.944	6.12367e-69	3.37913e-67
STOX2	2.5155	0.254586	265.983	8.52099e-60	3.25276e-58
CD300LG	2.51232	-1.41256	44.6351	2.37394e-11	7.28698e-11
ZMAT4	2.51157	-2.77396	61.4819	4.46824e-15	1.80413e-14
PDE9A	2.51014	4.97038	298.481	7.05949e-67	3.68859e-65
RP11-812E19.9	2.50674	-1.02134	82.2436	1.20304e-19	6.51177e-19
MMP28	2.49892	3.65804	190.061	3.08297e-43	5.89112e-42
SLC17A1	2.49811	-2.423	112.85	2.32752e-26	1.87548e-25
CASQ1	2.49792	-1.78303	168.427	1.63194e-38	2.49187e-37
GNG7	2.49758	2.04758	293.227	9.85026e-66	4.81568e-64
CCL13	2.49735	1.7638	108.471	2.11968e-25	1.61463e-24
CARTPT	2.49679	-1.11252	44.6729	2.32854e-11	7.15422e-11
LCN10	2.49577	-2.819	85.4369	2.39212e-20	1.35857e-19
KCNA5	2.49574	-0.764776	268.379	2.56032e-60	9.97867e-59
PRELP	2.49554	4.51029	118.501	1.34687e-27	1.16141e-26
CNTN4	2.49502	1.62519	289.684	5.82606e-65	2.75954e-63
WDR17	2.49374	-1.12448	101.678	6.53321e-24	4.57818e-23
SNAP25	2.49339	-0.0278274	87.1423	1.00985e-20	5.84854e-20
HLF	2.49221	1.69595	285.502	4.749e-64	2.14025e-62
NWD2	2.49023	-0.893156	119.103	9.94261e-28	8.64485e-27
TPM2	2.49008	7.58429	268.763	2.11141e-60	8.28702e-59
PCSK5	2.48988	4.10434	344.669	6.13934e-77	4.56221e-75
DPEP3	2.48509	-2.58403	125.362	4.24157e-29	3.99094e-28
JPH4	2.48432	-0.899569	195.201	2.32924e-44	4.71489e-43
RPH3A	2.48396	-2.40083	128.802	7.49264e-30	7.34762e-29
MS4A1	2.479	2.0491	77.4534	1.3589e-18	6.92285e-18
C8orf46	2.47844	-2.31099	159.767	1.27231e-36	1.77422e-35
SLC14A2	2.47583	-0.219411	51.8408	6.0187e-13	2.06511e-12
SLITRK2	2.47379	-2.31571	87.4443	8.66853e-21	5.03431e-20
P2RY1	2.47316	3.48151	313.887	3.10873e-70	1.81741e-68
FXYD6	2.47141	3.79972	226.621	3.25313e-51	9.03528e-50
ACSM5	2.47046	-1.45492	138.583	5.43452e-32	6.03354e-31
METTL7A	2.46319	5.93839	425.922	1.25469e-94	1.70556e-92
ABCA6	2.46302	0.64069	181.309	2.5095e-41	4.36616e-40
TREH	2.4626	1.41808	153.599	2.83435e-35	3.65949e-34
CCDC152	2.46249	0.828609	217.847	2.66761e-49	6.74772e-48
LPHN3	2.46039	1.38222	213.447	2.43177e-48	5.83347e-47
CPM	2.45692	4.51953	314.844	1.92347e-70	1.13241e-68
CFL2	2.4558	3.89377	358.087	7.34792e-80	6.05208e-78
TRHDE	2.45112	1.28942	152.965	3.89812e-35	4.98673e-34
GPR88	2.44437	-2.33049	126.163	2.83292e-29	2.69128e-28
PDZK1	2.44303	0.732554	151.871	6.76036e-35	8.58915e-34
TMEM130	2.4409	-0.214191	155.278	1.2177e-35	1.60062e-34
FDCSP	2.44038	1.33603	54.9465	1.23858e-13	4.49514e-13
MRGPRF	2.43982	3.65572	218.872	1.5939e-49	4.07492e-48
KY	2.43967	-1.90201	166.784	3.73001e-38	5.57221e-37
DRD5	2.43892	-1.0607	30.9603	2.63367e-08	6.38928e-08
AGPAT9	2.43838	3.45652	345.895	3.3199e-77	2.47807e-75
MEP1A	2.4374	7.23475	152.829	4.1748e-35	5.33252e-34
PIANP	2.43678	-0.330603	238.111	1.01547e-53	3.07028e-52
PLCXD3	2.43611	-0.877993	51.8121	6.10728e-13	2.09464e-12
INA	2.43537	-0.239159	76.7727	1.91806e-18	9.64222e-18
RUNDC3B	2.43485	1.21445	233.065	1.27921e-52	3.73924e-51
BEX1	2.43481	-0.769933	75.4292	3.78743e-18	1.86417e-17
BCAS1	2.43147	5.84012	198.005	5.69026e-45	1.19976e-43
LAMA1	2.43075	2.23518	198.079	5.48274e-45	1.15893e-43
LGALS2	2.4287	3.4465	126.009	3.06031e-29	2.904e-28
HRCT1	2.42845	3.21838	193.681	4.99953e-44	9.95145e-43
TMCC3	2.42788	5.00797	472.335	9.94405e-105	1.69658e-102
IRF4	2.4275	2.76689	171.961	2.76012e-39	4.37434e-38
GCSAML	2.42623	-1.45344	161.188	6.22415e-37	8.83428e-36
FAM151A	2.4237	0.904674	406.309	2.33082e-90	2.80369e-88
MFAP5	2.42352	3.29149	123.501	1.08334e-28	9.95245e-28
SSTR2	2.41992	0.562599	283.874	1.07507e-63	4.76794e-62
CCL8	2.419	1.30997	121.58	2.85329e-28	2.57042e-27
KIF1A	2.41427	1.3045	63.8583	1.337e-15	5.59986e-15
SLIT3	2.41374	4.23011	197.314	8.05569e-45	1.67735e-43
NUGGC	2.41359	0.312543	154.615	1.69958e-35	2.22008e-34
LYNX1	2.41333	1.93013	192.684	8.25201e-44	1.62322e-42
DACT3	2.40887	2.45685	224.374	1.00517e-50	2.71949e-49
LRMP	2.40886	2.25776	205.628	1.23505e-46	2.78678e-45
JAM2	2.4087	2.67763	280.804	5.01682e-63	2.17309e-61
KLF4	2.40723	6.78724	361.646	1.23353e-80	1.06313e-78
CHST5	2.40525	2.58738	95.4383	1.52574e-22	9.84199e-22
HTR7	2.40493	-1.42378	197.61	6.94164e-45	1.4508e-43
ADRB3	2.4044	-2.47509	61.9701	3.48714e-15	1.41931e-14
UNC5C	2.40172	1.78747	377.929	3.5147e-84	3.37734e-82
TRIM9	2.40089	0.377567	150.638	1.25767e-34	1.57633e-33
CDHR5	2.39942	7.45305	257.582	5.77417e-58	2.06732e-56
CD79A	2.39903	3.63899	126.25	2.71146e-29	2.5847e-28
DNAJB5	2.3873	2.74171	287.091	2.14043e-64	9.83185e-63
CELF4	2.38715	-1.52718	103.056	3.25862e-24	2.3165e-23
RP11-77K12.7	2.38317	-2.03271	75.1072	4.45841e-18	2.18158e-17
PLCL2	2.38182	3.1918	262.761	4.29291e-59	1.60217e-57
KCTD8	2.38076	-2.89289	34.989	3.31567e-09	8.68253e-09
ISX	2.37635	4.82143	151.182	9.56177e-35	1.20477e-33
ATP6V1G2	2.37396	-1.07887	341.75	2.65314e-76	1.95421e-74
CYP2D6	2.37384	1.43146	178.938	8.26719e-41	1.40048e-39
NEU4	2.37235	3.71638	163.439	2.00571e-37	2.91866e-36
PPP1R14A	2.37064	3.04856	227.756	1.8399e-51	5.16161e-50
CLCA1	2.36918	8.86048	42.6662	6.49252e-11	1.91691e-10
THRB	2.36763	3.19398	165.714	6.38674e-38	9.47526e-37
DCAF12L2	2.36755	-3.18499	61.325	4.83904e-15	1.94961e-14
C1orf115	2.36702	5.33214	407.548	1.2527e-90	1.51776e-88
TRPC7	2.36692	-2.41637	135.322	2.80712e-31	2.98759e-30
CD22	2.36282	2.05799	113.392	1.77101e-26	1.44024e-25
CD209	2.36115	3.02918	199.608	2.54343e-45	5.45207e-44
HMCN2	2.35797	4.29155	185.145	3.64915e-42	6.66089e-41
VWC2	2.35696	-1.78851	114.31	1.11436e-26	9.18744e-26
HEPACAM2	2.35639	4.65685	72.8238	1.41754e-17	6.72376e-17
FNDC9	2.35542	-2.68646	138.133	6.81533e-32	7.53154e-31
REEP2	2.35414	1.07075	219.695	1.05439e-49	2.72059e-48
HTR3A	2.35137	-1.02242	72.5799	1.60403e-17	7.58037e-17
FER1L6	2.35044	2.89298	72.7482	1.47293e-17	6.97661e-17
SGCA	2.3496	1.09055	119.083	1.00437e-27	8.7237e-27
CRYAB	2.34871	3.84386	203.434	3.71905e-46	8.22519e-45
DNER	2.34864	-0.000522858	84.1107	4.67842e-20	2.61266e-19
HAPLN1	2.34333	1.72531	223.601	1.4823e-50	3.97181e-49
DIRAS2	2.34297	-2.0818	89.0665	3.81761e-21	2.26269e-20
CD36	2.34135	3.61458	143.04	5.76212e-33	6.68582e-32
ZNF676	2.34093	-2.90454	81.7762	1.52401e-19	8.19601e-19
BLK	2.33974	0.448434	93.3435	4.39632e-22	2.75099e-21
MAOB	2.33526	3.53318	119.425	8.45501e-28	7.39758e-27
PRKCB	2.33511	2.9585	215.224	9.96068e-49	2.43483e-47
FCER1A	2.33101	-0.0888633	136.393	1.63684e-31	1.7691e-30
C15orf48	2.33047	7.36337	234.954	4.95565e-53	1.47173e-51
SEMA6A	2.32996	5.01335	217.835	2.68296e-49	6.77629e-48
WDR78	2.32932	2.05111	323.189	2.92573e-72	1.83214e-70
GNG8	2.3268	-2.60806	122.469	1.8225e-28	1.6552e-27
MADCAM1	2.3265	0.890831	155.236	1.24338e-35	1.63309e-34
CELA3B	2.3206	-2.10278	45.7021	1.37674e-11	4.29622e-11
PKD1L2	2.32028	-2.5165	132.801	9.99689e-31	1.03561e-29
TLL1	2.3185	-0.0180292	123.861	9.03751e-29	8.34846e-28
BMX	2.31747	1.10738	185.734	2.71437e-42	4.97089e-41
PBLD	2.31489	4.85705	326.657	5.14044e-73	3.31846e-71
MSRB3	2.31065	4.59713	190.006	3.16996e-43	6.04352e-42
CEACAM1	2.30853	8.25987	325.382	9.74027e-73	6.19229e-71
ATP1B2	2.30834	0.136827	208.259	3.29399e-47	7.53427e-46
CUX2	2.30791	-2.46049	91.7902	9.63687e-22	5.9108e-21
HSD11B2	2.30325	7.40999	296.385	2.02002e-66	1.02348e-64
KRT1	2.30228	-1.36502	70.2484	5.22883e-17	2.40512e-16
RGMA	2.30125	3.33754	148.114	4.47999e-34	5.48356e-33
STAP1	2.3009	-0.583282	131.588	1.8415e-30	1.86718e-29
HEPACAM	2.30059	-3.08534	42.9732	5.54955e-11	1.64664e-10
SEC14L5	2.30001	-0.357113	144.074	3.42353e-33	4.01694e-32
NR5A2	2.29794	3.87049	347.72	1.32909e-77	1.01937e-75
BEND5	2.29286	-0.352083	207.966	3.8164e-47	8.6935e-46
LUZP2	2.29194	-0.125006	113.508	1.67017e-26	1.3622e-25
XDH	2.28784	5.14568	176.225	3.23354e-40	5.32133e-39
TTLL6	2.28677	1.44163	203.633	3.36495e-46	7.46181e-45
DHRS11	2.28659	5.71637	357.988	7.72002e-80	6.29652e-78
LIMS2	2.28627	4.72701	192.975	7.12807e-44	1.40544e-42
FBXL22	2.28527	1.10797	328.59	1.94971e-73	1.2784e-71
CPXM2	2.28237	3.66005	136.651	1.43778e-31	1.55698e-30
SLC16A9	2.28125	3.91889	163.199	2.26318e-37	3.27906e-36
CEND1	2.28122	-1.23472	188.69	6.14306e-43	1.15277e-41
HMGCS2	2.28095	8.09475	90.3362	2.00941e-21	1.2081e-20
RYR3	2.28017	0.473484	298.025	8.87387e-67	4.57936e-65
MT1X	2.27788	4.67723	287.558	1.69323e-64	7.82065e-63
TACR1	2.27521	-0.741523	92.9753	5.29514e-22	3.29861e-21
SIGLEC11	2.27299	-1.38191	179.961	4.94354e-41	8.5037e-40
CLU	2.27286	6.34942	165.112	8.64761e-38	1.27503e-36
GPX3	2.2719	5.32546	191.785	1.29621e-43	2.52008e-42
ATP2B3	2.271	-2.37062	38.2738	6.14813e-10	1.69687e-09
SNTG2	2.27031	-2.60489	85.8542	1.93706e-20	1.105e-19
ARL14	2.26842	3.51074	258.04	4.58889e-58	1.65358e-56
SVOPL	2.26599	-0.572063	45.371	1.63032e-11	5.06391e-11
DPF3	2.26485	1.20332	190.937	1.98479e-43	3.83207e-42
PLA2G5	2.26446	0.312248	138.562	5.49169e-32	6.09297e-31
TCF21	2.26444	2.31157	290.353	4.16425e-65	1.98365e-63
FADS6	2.26132	0.276149	39.3519	3.53913e-10	9.97207e-10
KCNG3	2.2605	-1.3982	97.3848	5.70817e-23	3.77087e-22
NXPE1	2.26049	4.43367	91.5495	1.08836e-21	6.63895e-21
HRK	2.26019	-1.5906	52.3027	4.75711e-13	1.64507e-12
HTR3C	2.25978	-1.91769	24.2572	8.429e-07	1.80198e-06
CLEC17A	2.25886	-1.32638	80.7115	2.61193e-19	1.38772e-18
SIGLEC6	2.25594	-1.25088	125.376	4.21119e-29	3.96459e-28
MALL	2.25588	3.90999	240.306	3.3723e-54	1.04031e-52
CDHR2	2.25236	6.03585	134.089	5.22365e-31	5.4827e-30
PAPPA2	2.25051	-0.501272	77.3913	1.40234e-18	7.13547e-18
BAALC	2.25027	-0.431237	176.877	2.32991e-40	3.87238e-39
SDCBP2	2.24836	6.19016	237.743	1.22156e-53	3.68674e-52
FCRL2	2.2482	0.20759	96.2129	1.03168e-22	6.72242e-22
KCNA3	2.24769	-0.28404	132.019	1.48164e-30	1.5161e-29
GNG3	2.24727	-1.29064	287.6	1.65787e-64	7.67857e-63
KLB	2.24688	-0.0299359	247.875	7.54583e-56	2.50828e-54
KCNN3	2.24646	2.12401	301.56	1.5066e-67	7.99693e-66
ENTPD8	2.24317	4.85976	113.037	2.11764e-26	1.71462e-25
DISP2	2.24309	2.77669	224.432	9.76595e-51	2.65076e-49
NBEA	2.24192	1.72661	122.563	1.73824e-28	1.58039e-27
P2RX1	2.24181	1.36906	242.135	1.34626e-54	4.20967e-53
AARD	2.24128	-1.8529	119.964	6.44125e-28	5.67726e-27
PLCD1	2.24079	4.61308	526.084	2.00905e-116	5.50678e-114
FCGBP	2.24014	10.135	67.5464	2.05787e-16	9.10015e-16
TMEM171	2.23803	4.42974	259.898	1.80626e-58	6.60847e-57
SYNDIG1L	2.2376	-2.59365	88.0362	6.42686e-21	3.7691e-20
ARHGEF25	2.23759	2.98054	232.325	1.85501e-52	5.39405e-51
SMLR1	2.23627	-2.38636	83.8139	5.4362e-20	3.02373e-19
DIRC3	2.23095	-2.07206	144.502	2.7599e-33	3.26117e-32
FOLR2	2.23086	3.02873	154.782	1.56289e-35	2.04312e-34
VPREB3	2.23022	-0.0768944	109.019	1.6072e-25	1.23099e-24
XPNPEP2	2.22627	4.39557	69.3496	8.24685e-17	3.74287e-16
SH2D6	2.22594	0.439809	93.6616	3.74362e-22	2.35668e-21
KIAA1045	2.22456	-2.04205	110.866	6.33171e-26	4.97258e-25
TLR10	2.22437	0.15227	123.892	8.89657e-29	8.22735e-28
SIGLEC8	2.22217	0.091785	139.852	2.8683e-32	3.24479e-31
S100B	2.2219	1.84055	196.891	9.96189e-45	2.05379e-43
RDH5	2.22135	1.42167	366.287	1.20412e-81	1.08241e-79
CPED1	2.2192	3.40467	205.488	1.32529e-46	2.98235e-45
RNF112	2.21802	-0.237943	210.456	1.09246e-47	2.54756e-46
NUPR1L	2.21678	-2.84458	29.4872	5.6287e-08	1.33303e-07
CYP2C18	2.21436	1.9587	123.803	9.30216e-29	8.57871e-28
HIF3A	2.21144	1.63893	113.313	1.8429e-26	1.49725e-25
DSCAML1	2.20942	-0.148203	82.2748	1.18425e-19	6.41627e-19
RP11-407N17.3	2.20938	-3.04457	79.0189	6.15194e-19	3.19244e-18
UNC80	2.2092	-2.39351	72.6052	1.58363e-17	7.48607e-17
CA12	2.20868	7.36023	204.656	2.01347e-46	4.50069e-45
EFHC2	2.20797	-0.534198	112.306	3.06233e-26	2.44986e-25
GRIK1	2.20787	-1.92511	244.532	4.04203e-55	1.28975e-53
RGS13	2.20776	-0.243247	76.5574	2.13899e-18	1.07206e-17
TMEM255A	2.2069	0.206713	159.647	1.35105e-36	1.88246e-35
ARHGAP44	2.19972	4.59861	258.967	2.88126e-58	1.045e-56
MT1E	2.19913	5.82945	109.673	1.15551e-25	8.9445e-25
GCNT4	2.19579	1.15208	150.163	1.59683e-34	1.99246e-33
FOXP2	2.19539	2.56999	102.813	3.684e-24	2.61445e-23
OSR1	2.19441	0.821541	100.949	9.44002e-24	6.5547e-23
STAB2	2.19401	0.00404737	211.662	5.95992e-48	1.40947e-46
TSPAN1	2.19227	8.82816	230.755	4.08031e-52	1.1682e-50
ACTL6B	2.19194	-3.07844	40.1587	2.34144e-10	6.67841e-10
SCN3A	2.19175	-0.326885	155.906	8.87644e-36	1.17687e-34
CCL19	2.19116	2.23755	76.0568	2.75624e-18	1.36911e-17
CCL14	2.19094	-0.0407618	221.929	3.43257e-50	8.99569e-49
SCG2	2.1879	2.18102	121.872	2.46223e-28	2.22172e-27
CNR2	2.18652	-1.09973	94.2381	2.79769e-22	1.77658e-21
CFD	2.18284	5.1556	109.472	1.2791e-25	9.8692e-25
CA10	2.17923	-2.12577	53.4259	2.68533e-13	9.46232e-13
SHBG	2.17922	-1.82816	135.611	2.42763e-31	2.5936e-30
EML1	2.17903	3.29994	250.688	1.83861e-56	6.26099e-55
SMPX	2.17863	0.0679286	37.8771	7.53441e-10	2.06652e-09
KCNIP4	2.17844	0.803935	418.801	4.45128e-93	5.76941e-91
PPP1R3C	2.17648	1.55111	144.238	3.15203e-33	3.71402e-32
ASXL3	2.17467	0.510055	101.94	5.72196e-24	4.01642e-23
ATP6V0D2	2.17459	0.677231	173.437	1.31377e-39	2.11418e-38
SALL2	2.17255	1.31601	177.772	1.48593e-40	2.48945e-39
ITM2C	2.17069	9.38579	278.026	2.02224e-62	8.55998e-61
LMX1A	2.16606	-1.9189	31.7365	1.76573e-08	4.35893e-08
C1orf186	2.16426	-0.166746	124.284	7.30057e-29	6.78142e-28
TBPL2	2.16157	-3.42511	77.2432	1.51149e-18	7.6675e-18
FOXF2	2.16146	2.84103	242.334	1.21829e-54	3.82891e-53
MFAP4	2.1595	5.68734	159.02	1.85274e-36	2.56227e-35
CAND2	2.15717	0.660218	275.122	8.68133e-62	3.61074e-60
AKAP6	2.15531	1.79211	232.977	1.33714e-52	3.90173e-51
RERG	2.15517	2.01904	144.104	3.37146e-33	3.96141e-32
ARL4D	2.1547	1.71869	234.216	7.17543e-53	2.11967e-51
TRANK1	2.15083	5.3525	398.288	1.29884e-88	1.42872e-86
CNKSR2	2.14998	-1.1015	109.403	1.32413e-25	1.02025e-24
ANO3	2.14908	-2.20151	45.6835	1.3899e-11	4.33404e-11
GFI1B	2.14805	-0.885706	71.8778	2.2894e-17	1.07374e-16
FAM189A2	2.14556	0.499456	127.094	1.77162e-29	1.70336e-28
COL4A6	2.14541	0.533762	102.263	4.86093e-24	3.42354e-23
MIA2	2.1446	-2.10343	90.7756	1.60928e-21	9.73836e-21
SSTR3	2.13672	-1.82159	98.6357	3.03499e-23	2.0437e-22
SHISA3	2.13561	0.920414	83.3336	6.93105e-20	3.8234e-19
SULT1A1	2.13553	4.71084	250.213	2.33404e-56	7.91586e-55
CIDEC	2.13508	2.04973	80.8248	2.4664e-19	1.3129e-18
HOXD1	2.13439	-0.292562	102.745	3.81139e-24	2.70371e-23
CSRP1	2.13421	8.25574	490.213	1.28045e-108	2.54871e-106
ITLN1	2.13368	6.69234	39.3765	3.49479e-10	9.8571e-10
MT2A	2.13238	6.41842	180.071	4.67533e-41	8.05061e-40
ACKR1	2.13156	3.13958	92.9065	5.4823e-22	3.41139e-21
SLC13A2	2.13113	3.63895	53.1825	3.0395e-13	1.06586e-12
SCN4B	2.12974	1.28305	222.624	2.42092e-50	6.41486e-49
SPARCL1	2.12932	6.4823	181.324	2.49021e-41	4.33712e-40
HHIP	2.12876	2.0993	130.869	2.64436e-30	2.64911e-29
ABCG8	2.12771	-0.180261	54.0812	1.92377e-13	6.85393e-13
PDE7B	2.12766	0.755753	241.219	2.13269e-54	6.64033e-53
SEMA3D	2.12712	0.634704	63.7297	1.42718e-15	5.96262e-15
CPNE8	2.12483	2.77654	233.231	1.17662e-52	3.45141e-51
CES3	2.12259	5.79131	159.774	1.26743e-36	1.7689e-35
GRIA3	2.12247	-1.41149	112.638	2.59002e-26	2.08198e-25
MS4A2	2.12098	0.616465	114.117	1.22869e-26	1.00902e-25
FGFR2	2.12075	4.43744	146.56	9.79061e-34	1.17431e-32
SETBP1	2.12038	2.59606	219.384	1.23258e-49	3.1657e-48
LRCH2	2.11991	0.681563	160.943	7.04212e-37	9.97832e-36
SLCO2A1	2.11924	5.00248	244.429	4.25605e-55	1.35545e-53
EVX2	2.1174	-2.65323	38.9694	4.30507e-10	1.2041e-09
GDNF	2.11712	0.345273	184.427	5.23547e-42	9.46347e-41
SUGCT	2.11585	1.75759	237.362	1.47889e-53	4.45531e-52
TMEM74	2.11296	-2.27179	114.814	8.64236e-27	7.17835e-26
GDPD3	2.11288	3.76737	196.334	1.31799e-44	2.70722e-43
PDLIM3	2.11107	4.78874	166.881	3.5522e-38	5.31241e-37
TNNT3	2.11045	-2.32399	57.281	3.77789e-14	1.4262e-13
RND2	2.10891	-0.385194	132.63	1.08937e-30	1.12434e-29
LPAR1	2.10889	3.45133	250.159	2.39788e-56	8.09952e-55
MB	2.10846	2.15125	94.1079	2.98778e-22	1.89441e-21
REP15	2.107	1.05667	64.834	8.14794e-16	3.45858e-15
SLC35F1	2.10679	-0.440409	192.864	7.53718e-44	1.48435e-42
CLIC5	2.10677	6.08862	275.081	8.86268e-62	3.67702e-60
CLDN11	2.10574	0.937155	116.187	4.32617e-27	3.63485e-26
GRIA1	2.10461	-2.21288	73.3355	1.09382e-17	5.22531e-17
GHR	2.10398	1.93177	119.195	9.49369e-28	8.26742e-27
ADAM33	2.10355	1.99552	126.902	1.95185e-29	1.87235e-28
SLC9A9	2.10167	1.90185	242.134	1.34699e-54	4.20967e-53
SORBS1	2.09869	6.01245	184.654	4.67074e-42	8.47935e-41
NAT8	2.09831	-0.605361	28.9349	7.48521e-08	1.75389e-07
HSPB3	2.09811	-0.465011	29.0151	7.18163e-08	1.68553e-07
CASP5	2.09806	3.02515	148.508	3.67265e-34	4.52185e-33
ZNF575	2.09755	2.12201	541.641	8.28636e-120	2.5657e-117
CORO2B	2.09747	0.709954	131.872	1.59547e-30	1.6266e-29
CCR2	2.09316	1.44275	124.334	7.12069e-29	6.61801e-28
RGS9	2.09281	0.342516	214.486	1.44305e-48	3.49677e-47
ERBB4	2.08918	-2.94405	44.0869	3.14113e-11	9.55425e-11
CCDC158	2.08865	-1.56102	225.394	6.02347e-51	1.64832e-49
MAPT	2.08724	1.2939	90.1583	2.19842e-21	1.31842e-20
ZNF229	2.08693	-0.836528	154.245	2.04727e-35	2.66177e-34
KIAA1211	2.08421	3.89771	215.906	7.07045e-49	1.74879e-47
SCG3	2.08376	0.084722	42.7342	6.27072e-11	1.85339e-10
LIX1	2.08273	-2.39487	40.0816	2.43572e-10	6.94023e-10
CAP2	2.08248	2.4608	231.161	3.32833e-52	9.57827e-51
RAB9B	2.08116	0.427139	165.102	8.68997e-38	1.28014e-36
UGP2	2.0799	6.96929	793.49	1.40411e-174	1.8059e-171
SPX	2.07849	-2.91734	78.0873	9.85841e-19	5.05777e-18
CYBRD1	2.07844	5.70615	195.9	1.63914e-44	3.33145e-43
ATP2B4	2.07781	6.18035	267.55	3.88041e-60	1.50535e-58
DMD	2.07711	3.93182	148.321	4.03671e-34	4.9555e-33
FAM150B	2.07692	-0.335306	115.555	5.94853e-27	4.97795e-26
SLC9A2	2.07368	4.84058	139.964	2.7102e-32	3.07009e-31
FCRL1	2.07338	-0.537473	46.1001	1.12362e-11	3.52939e-11
NAAA	2.07253	5.32301	464.818	4.29973e-103	6.97976e-101
NEXN	2.06935	3.49981	131.381	2.04322e-30	2.06421e-29
KIAA1683	2.06892	1.44364	175.814	3.97524e-40	6.52267e-39
CCL15-CCL14	2.06715	-0.224834	161.263	5.9924e-37	8.51981e-36
MPEG1	2.06675	4.87434	195.152	2.38696e-44	4.81423e-43
ACADS	2.06577	6.1988	351.263	2.2497e-78	1.75771e-76
BHMT2	2.06516	0.0298406	114.477	1.02435e-26	8.47039e-26
KCNJ16	2.06496	-1.82719	50.677	1.0889e-12	3.67806e-12
MAP6	2.06479	0.830213	154.352	1.93981e-35	2.52402e-34
LY9	2.06365	0.949116	136.058	1.9379e-31	2.0797e-30
MFSD4	2.06289	3.98732	158.04	3.03374e-36	4.15432e-35
ZBTB7C	2.06239	4.81964	113.099	2.0525e-26	1.66349e-25
CES2	2.05933	8.03357	209.379	1.87688e-47	4.34647e-46
SCUBE1	2.05924	2.00671	166.112	5.22921e-38	7.78561e-37
STON1-GTF2A1L	2.05854	-3.05718	44.7491	2.23969e-11	6.89008e-11
ENTPD3	2.05847	0.53032	89.5587	2.97675e-21	1.77374e-20
GPER1	2.05766	1.83102	125.912	3.21423e-29	3.04142e-28
AQP4	2.05664	-2.95278	27.9743	1.22937e-07	2.82777e-07
LGI4	2.05532	2.41998	132.463	1.18524e-30	1.21877e-29
CD79B	2.05501	1.9789	133.071	8.72142e-31	9.05165e-30
CCDC68	2.05146	4.00702	212.655	3.61892e-48	8.64404e-47
ADAMTSL1	2.05027	2.34131	179.509	6.20431e-41	1.05853e-39
KLHL34	2.04936	-0.353696	43.4636	4.31923e-11	1.29678e-10
TCEAL7	2.04789	0.721453	177.932	1.37043e-40	2.29825e-39
GALNT15	2.04717	1.74841	113.541	1.64285e-26	1.34123e-25
PPP2R3A	2.04306	3.16119	346.904	2.00131e-77	1.521e-75
KIF5C	2.04298	1.00371	145.103	2.03942e-33	2.42526e-32
CYS1	2.04249	1.4815	160.316	9.65315e-37	1.35517e-35
ZNF835	2.04181	-1.18529	149.165	2.63891e-34	3.26834e-33
SCTR	2.03651	-1.64418	89.4157	3.19992e-21	1.90333e-20
FGF10	2.03575	-0.256918	101.287	7.95921e-24	5.54446e-23
NACAD	2.03495	0.835547	192.621	8.51684e-44	1.67334e-42
PLCE1	2.03451	5.06316	429.104	2.54612e-95	3.57741e-93
FMO5	2.03432	4.41973	218.812	1.64261e-49	4.19303e-48
ADORA3	2.03281	1.58775	188.166	7.9904e-43	1.49273e-41
ITM2A	2.03273	3.16108	178.277	1.15224e-40	1.94012e-39
KLRF1	2.0322	-2.06536	120.339	5.33312e-28	4.73552e-27
CCL28	2.03027	5.19411	135.894	2.10453e-31	2.25707e-30
NLRP7	2.03007	-1.71365	77.1349	1.59667e-18	8.08488e-18
SLC23A3	2.02635	1.1339	217.86	2.64906e-49	6.71095e-48
VAT1L	2.02592	1.47222	197.883	6.05206e-45	1.27284e-43
EDIL3	2.02535	4.79367	234.056	7.77764e-53	2.28948e-51
PNOC	2.02309	-0.461058	89.2852	3.41805e-21	2.02946e-20
ABCG5	2.02284	0.281052	67.3347	2.2911e-16	1.00888e-15
TLR3	2.02016	3.63667	260.866	1.11086e-58	4.10918e-57
SLC36A1	2.019	4.93942	686.59	2.46541e-151	1.96294e-148
GNG13	2.01717	-0.852596	44.2222	2.93137e-11	8.94553e-11
NPY1R	2.01629	1.16084	61.2481	5.03164e-15	2.02379e-14
MAPK10	2.01508	0.948934	202.957	4.72599e-46	1.03835e-44
HBA2	2.01373	2.34629	85.5195	2.29432e-20	1.30435e-19
PTPRH	2.01307	5.88086	288.657	9.75257e-65	4.59332e-63
SLC38A4	2.01271	2.37048	65.8613	4.83809e-16	2.08648e-15
GCNT3	2.01179	7.16431	96.9722	7.03091e-23	4.6155e-22
ATP2B2	2.01132	-2.41516	72.4532	1.71041e-17	8.05805e-17
GRIN3A	2.00991	0.361465	222.398	2.71253e-50	7.14229e-49
NLGN4X	2.00576	0.627577	131.779	1.67266e-30	1.70322e-29
NRAP	2.00517	-0.907522	47.156	6.5556e-12	2.09099e-11
CCDC129	2.00443	-1.15665	53.6429	2.40445e-13	8.50844e-13
PPP2R2B	2.0032	-0.135397	132.684	1.06036e-30	1.09507e-29
PDCD4	2.00266	6.8206	628.253	1.19902e-138	6.2649e-136
TPSG1	2.00258	3.04352	64.1786	1.13637e-15	4.77869e-15
ADCY2	2.0013	0.669728	129.046	6.62732e-30	6.51433e-29
LRFN5	2.00103	-1.15006	103.711	2.34068e-24	1.67823e-23
COL21A1	1.99849	0.392538	128.907	7.10708e-30	6.98181e-29
FLNA	1.99791	9.88182	154.132	2.16681e-35	2.80845e-34
FAM163A	1.9972	-0.902988	130.233	3.6446e-30	3.62725e-29
KCNK2	1.9932	-1.46346	52.016	5.50507e-13	1.89315e-12
DEFB1	1.99151	2.01676	75.0387	4.61581e-18	2.25398e-17
RSPO1	1.98897	-1.37914	69.0642	9.53114e-17	4.30239e-16
MS4A8	1.98749	3.49241	79.7262	4.30057e-19	2.24986e-18
CPNE5	1.98648	2.8731	230.776	4.03808e-52	1.15809e-50
PRKACB	1.9859	5.84183	189.31	4.49769e-43	8.51658e-42
KIR2DL4	1.98581	-0.832413	67.3712	2.24908e-16	9.9142e-16
LGALS9B	1.98501	1.92555	70.0761	5.70609e-17	2.61673e-16
RPL10L	1.98442	-1.20719	77.1408	1.59195e-18	8.06342e-18
AQP7	1.98426	1.90306	138.556	5.50737e-32	6.10631e-31
ANXA8L1	1.97416	-1.5572	53.0772	3.20691e-13	1.12292e-12
FBXO32	1.97057	5.59991	213.524	2.33968e-48	5.6206e-47
PRDM6	1.97049	0.923429	124.637	6.1122e-29	5.69654e-28
ZDHHC15	1.96718	-0.881212	130.451	3.26505e-30	3.25726e-29
GPIHBP1	1.96689	-0.505882	80.4442	2.99027e-19	1.58069e-18
ITGA8	1.96463	2.38318	253.832	3.79401e-57	1.3161e-55
CP	1.96408	2.30036	55.0138	1.19686e-13	4.3494e-13
MYO1A	1.96345	6.62898	194.222	3.80904e-44	7.61809e-43
FLVCR2	1.96162	2.92955	222.302	2.84616e-50	7.48236e-49
MIER3	1.96035	5.42563	449.863	7.72365e-100	1.20691e-97
CCL21	1.95973	4.2998	75.2731	4.09902e-18	2.01516e-17
TMEM155	1.95862	-2.36252	107.048	4.34498e-25	3.25193e-24
MPP2	1.95684	1.01986	184.745	4.46088e-42	8.10717e-41
RAB3C	1.95368	-0.0358685	66.324	3.82574e-16	1.66233e-15
SELENBP1	1.95162	8.72461	110.574	7.33589e-26	5.74771e-25
PRKAA2	1.94896	1.52815	46.7962	7.87671e-12	2.49808e-11
CA14	1.94834	-0.280508	187.778	9.71352e-43	1.81059e-41
NAP1L3	1.94802	0.4077	122.975	1.41251e-28	1.28985e-27
PAPSS2	1.94761	6.82377	252.504	7.38734e-57	2.54149e-55
CTB-133G6.1	1.94697	-1.07345	113.407	1.75732e-26	1.43066e-25
PTH1R	1.94483	-0.491012	105.34	1.02862e-24	7.51685e-24
GNG2	1.94371	3.38352	285.137	5.70435e-64	2.55702e-62
MZB1	1.94055	4.19128	81.811	1.49741e-19	8.05817e-19
CHRNA3	1.9403	1.4525	83.3081	7.02108e-20	3.87178e-19
FAM181B	1.93826	-1.46955	46.5132	9.10013e-12	2.87572e-11
RASD2	1.93778	3.54562	116.439	3.80866e-27	3.21134e-26
SEMA3G	1.93507	2.84066	154.513	1.78867e-35	2.33463e-34
PAQR5	1.93474	4.59673	224.234	1.07865e-50	2.91358e-49
PDE3A	1.93342	4.72887	114.555	9.8518e-27	8.1586e-26
SYNGR1	1.92929	2.00676	112.989	2.16987e-26	1.75436e-25
ABCD2	1.9292	-0.546552	114.715	9.08659e-27	7.54359e-26
ERVFRD-1	1.92721	-2.49155	50.3819	1.26553e-12	4.24298e-12
SLC37A2	1.92685	3.85197	88.9798	3.9886e-21	2.36152e-20
KIAA0513	1.92634	4.26282	266.731	5.85319e-60	2.24462e-58
CD19	1.92596	0.957806	87.0755	1.04454e-20	6.03688e-20
DYNC1I1	1.9241	0.796961	72.121	2.02396e-17	9.51381e-17
FAM46C	1.9241	5.01323	184.015	6.44051e-42	1.15791e-40
NKAPL	1.92106	-2.21403	108.603	1.98236e-25	1.5114e-24
FAM189A1	1.92103	2.42405	51.1108	8.72964e-13	2.96907e-12
ABCC8	1.92075	-0.93719	62.6288	2.49575e-15	1.02503e-14
FMO1	1.91881	0.303258	83.4722	6.46177e-20	3.57396e-19
FRMD3	1.91864	3.09196	130.179	3.74466e-30	3.7224e-29
UCHL1	1.91852	2.5777	87.57	8.13488e-21	4.73426e-20
C10orf99	1.9182	6.61138	71.7151	2.48626e-17	1.16443e-16
PAK3	1.9159	-0.935993	108.185	2.44836e-25	1.8557e-24
CAMK2A	1.91557	-1.12039	138.512	5.63203e-32	6.2404e-31
KCNC1	1.91439	-2.43764	97.5645	5.21304e-23	3.45196e-22
BMP6	1.91375	1.31986	127.738	1.28088e-29	1.2408e-28
MAOA	1.91174	7.27914	190.862	2.06115e-43	3.97033e-42
PPAP2A	1.91049	4.85995	561.304	4.37505e-124	1.59024e-121
MPPED2	1.91022	-0.718181	102.192	5.03995e-24	3.54365e-23
CDC14A	1.90976	2.93375	410.157	3.38874e-91	4.13574e-89
GPR142	1.90771	-3.01987	73.8075	8.6117e-18	4.13996e-17
SNCB	1.90575	-2.9127	43.3074	4.67819e-11	1.39902e-10
SYPL2	1.90296	-0.602724	115.021	7.78808e-27	6.47844e-26
IGLL5	1.90254	5.84145	54.1796	1.82974e-13	6.53702e-13
SLC22A5	1.90251	4.8307	670.554	7.57065e-148	5.50353e-145
CPB1	1.901	-1.32543	16.1003	6.00745e-05	0.000107773
MIXL1	1.90096	-1.2997	91.5101	1.11021e-21	6.76733e-21
RCAN2	1.89781	3.22229	247.465	9.26977e-56	3.06912e-54
CACNA2D1	1.89699	2.33747	120.294	5.45381e-28	4.83498e-27
RMDN2	1.89656	2.63291	337.099	2.73296e-75	1.87275e-73
ITIH5	1.89508	4.60101	159.127	1.75556e-36	2.43593e-35
ADRB2	1.89395	-0.00994328	134.585	4.07e-31	4.30154e-30
AOX1	1.89246	1.88799	98.9479	2.59235e-23	1.75482e-22
LILRA4	1.89194	-1.50132	77.0265	1.68683e-18	8.52337e-18
SVIL	1.89089	6.4862	309.615	2.64875e-69	1.48117e-67
DDR2	1.88902	4.75488	116.333	4.01816e-27	3.38116e-26
CHRM4	1.88872	-1.2639	64.5792	9.27298e-16	3.92418e-15
POU2AF1	1.88779	3.59057	77.3695	1.41791e-18	7.21247e-18
CLIP3	1.88692	3.63046	190.136	2.96897e-43	5.67977e-42
ADAMTS8	1.88664	1.21398	93.5673	3.9262e-22	2.4679e-21
VIPR2	1.8845	-0.23102	93.3509	4.37986e-22	2.74172e-21
SKIDA1	1.88449	-1.40954	131.596	1.83366e-30	1.86036e-29
DAAM2	1.88368	3.26369	217.363	3.40152e-49	8.52676e-48
FAM129C	1.88344	-0.268228	56.1871	6.58938e-14	2.44832e-13
SYNC	1.8833	1.21876	113.13	2.02102e-26	1.63956e-25
KLK15	1.88202	0.636892	71.4221	2.88421e-17	1.34666e-16
NTRK3	1.8816	0.0375414	51.1407	8.5977e-13	2.92539e-12
CAV1	1.88042	5.69034	172.423	2.18747e-39	3.47997e-38
ADAMTS1	1.87866	4.74125	175.543	4.55655e-40	7.43273e-39
FAM47E-STBD1	1.87842	1.14685	522.56	1.17351e-115	3.06579e-113
CLIP4	1.87794	2.21502	128.226	1.0016e-29	9.75354e-29
KLRB1	1.87791	1.59176	148.87	3.06099e-34	3.7771e-33
KCNIP1	1.87692	-2.55556	61.5581	4.2986e-15	1.73773e-14
ASAP3	1.87596	3.9439	289.275	7.15362e-65	3.37877e-63
SSBP2	1.8757	2.75859	208.984	2.2888e-47	5.27118e-46
LRRC55	1.87385	-0.870994	100.361	1.27023e-23	8.76524e-23
TPSB2	1.87378	3.03898	84.9728	3.02498e-20	1.70813e-19
APPL2	1.87053	6.12737	774.321	2.06665e-170	2.46817e-167
ABHD3	1.8653	5.42499	337.861	1.86504e-75	1.29392e-73
MEIS1	1.86471	3.1531	153.497	2.9829e-35	3.84534e-34
RETSAT	1.86393	7.13332	626.154	3.43012e-138	1.73793e-135
KCNQ5	1.86301	-1.22944	46.3836	9.72267e-12	3.06318e-11
HIPK4	1.86231	-2.59887	110.536	7.47668e-26	5.85253e-25
SLC1A1	1.86219	4.55473	138.876	4.68748e-32	5.23544e-31
FABP6	1.8615	3.83916	50.0031	1.53503e-12	5.11168e-12
SCN3B	1.86059	-0.211568	82.3465	1.14201e-19	6.19544e-19
DPYSL5	1.85972	-1.40227	26.231	3.02927e-07	6.73439e-07
TMEM108	1.85962	-0.580332	165.264	8.01185e-38	1.18338e-36
KCNAB1	1.8587	0.781559	178.927	8.31242e-41	1.40672e-39
FCRL3	1.85475	0.527615	65.8851	4.7798e-16	2.06187e-15
UBE2QL1	1.85468	0.420403	100.216	1.36645e-23	9.40984e-23
SUSD5	1.85466	0.00923903	81.6303	1.64078e-19	8.80418e-19
CLMP	1.85448	3.74891	131.999	1.49707e-30	1.53095e-29
RPRM	1.85323	-0.61958	42.6016	6.71051e-11	1.97848e-10
PCDH9	1.85128	-0.0747925	64.5627	9.35112e-16	3.95424e-15
SV2B	1.84965	0.164946	71.9126	2.2494e-17	1.05587e-16
ITGA7	1.84852	4.11513	176.24	3.20917e-40	5.28644e-39
FAM218A	1.84679	-2.29466	61.9423	3.53678e-15	1.43776e-14
LGI3	1.84575	-1.7708	41.6416	1.09636e-10	3.19079e-10
SEC14L6	1.8443	-2.05954	92.2517	7.6326e-22	4.70218e-21
ERICH3	1.84333	-2.6709	22.1627	2.50488e-06	5.12188e-06
LRRC66	1.84173	3.12048	169.589	9.0985e-39	1.40339e-37
CYP2C8	1.8401	-1.76125	87.0934	1.03516e-20	5.9889e-20
RBM24	1.84003	0.523266	83.3008	7.04721e-20	3.88491e-19
BMP2	1.83922	4.42054	183.079	1.0309e-41	1.83173e-40
CRTAC1	1.83722	-0.233407	43.7932	3.64966e-11	1.10348e-10
FNBP1	1.83593	5.28793	306.272	1.41698e-68	7.71724e-67
KIRREL3	1.83561	-0.523248	82.9374	8.46916e-20	4.64581e-19
LGALS4	1.83491	10.5341	250.01	2.58364e-56	8.70938e-55
GLIPR2	1.83234	4.57213	255.261	1.85168e-57	6.50423e-56
ARHGEF26	1.83173	2.60723	194.058	4.13557e-44	8.26127e-43
SLIT2	1.82955	2.69263	76.9448	1.75801e-18	8.86427e-18
HOXD12	1.82845	-2.47866	31.5315	1.9623e-08	4.82494e-08
THBS4	1.82641	3.62691	38.1935	6.40657e-10	1.76645e-09
ETFDH	1.82599	4.54542	549.538	1.58686e-121	5.30645e-119
ANKRD33B	1.8257	0.899601	127.948	1.15217e-29	1.11871e-28
CLECL1	1.82561	-1.41878	103.592	2.48549e-24	1.779e-23
IL5RA	1.82557	-1.70671	68.0523	1.59219e-16	7.07828e-16
TUB	1.82422	1.12429	107.574	3.33147e-25	2.50685e-24
CYP11A1	1.82319	-1.84783	76.1567	2.62031e-18	1.30391e-17
POU3F3	1.82286	-1.67407	28.7244	8.34465e-08	1.94837e-07
NKX3-2	1.81972	0.707343	102.652	3.99587e-24	2.83097e-23
CALB2	1.81902	2.26527	43.3219	4.64363e-11	1.38918e-10
LY6H	1.81818	-0.614131	67.9209	1.70187e-16	7.54984e-16
PLCG2	1.81815	3.66581	173.473	1.29008e-39	2.07805e-38
BEX4	1.80782	3.1498	125.947	3.15749e-29	2.99112e-28
PEX26	1.80595	6.35347	818.286	5.70816e-180	7.95337e-177
PTGDR	1.80571	2.08907	39.4356	3.39056e-10	9.57604e-10
B3GNT6	1.80515	4.34508	29.0849	6.92747e-08	1.62747e-07
KLF9	1.80272	4.79619	202.896	4.87327e-46	1.06651e-44
CPA3	1.8011	3.2576	77.3025	1.46683e-18	7.44774e-18
AOC1	1.8011	8.13435	186.511	1.83614e-42	3.37365e-41
LRRN4CL	1.79838	1.59355	162.092	3.95057e-37	5.65526e-36
TDP2	1.79815	6.86144	309.705	2.53162e-69	1.42042e-67
FIGN	1.79808	-0.337306	122.039	2.26387e-28	2.04605e-27
IL1R2	1.79783	3.90188	73.4702	1.02166e-17	4.88902e-17
CD27	1.79695	2.06191	114.052	1.26945e-26	1.04096e-25
PTPRT	1.79522	-1.35087	61.2188	5.10708e-15	2.05315e-14
CLDN5	1.79503	3.42839	112.237	3.17046e-26	2.53152e-25
GAPT	1.79482	0.062445	88.6044	4.82224e-21	2.84502e-20
TPO	1.79382	-0.239408	65.9978	4.51428e-16	1.95136e-15
ATP8A2	1.7938	-0.423476	141.712	1.12444e-32	1.29214e-31
MAF	1.79378	4.47156	200.419	1.69166e-45	3.65433e-44
CALD1	1.79315	7.78528	123.941	8.67689e-29	8.02865e-28
NUDT10	1.79222	-1.23551	71.0479	3.48652e-17	1.61975e-16
CCDC178	1.78954	-2.56113	68.845	1.06513e-16	4.79769e-16
BARX2	1.78939	3.13877	64.9	7.87968e-16	3.35067e-15
CNTNAP3B	1.78919	-1.43226	47.7137	4.93225e-12	1.5856e-11
FMO4	1.7872	2.00639	291.656	2.16605e-65	1.0437e-63
SH3BGR	1.7862	1.27745	242.622	1.0542e-54	3.32571e-53
TSPAN2	1.78596	3.36042	99.103	2.39702e-23	1.62853e-22
CACNA1H	1.78505	4.57407	120.456	5.02766e-28	4.4714e-27
OR2W3	1.78479	-1.52892	35.6386	2.37538e-09	6.28822e-09
KCNK10	1.7846	1.10601	79.8647	4.00955e-19	2.10024e-18
CCR10	1.78411	-0.186746	109.238	1.43892e-25	1.10615e-24
MEIS2	1.78394	2.59466	95.1114	1.79969e-22	1.156e-21
TLR7	1.78386	1.27091	110.306	8.39826e-26	6.5555e-25
C17orf78	1.78385	1.12399	16.5535	4.72974e-05	8.55581e-05
DIRAS1	1.78349	0.177785	63.4975	1.6057e-15	6.68674e-15
NGFR	1.78257	1.87407	60.8694	6.09891e-15	2.43316e-14
SHE	1.78219	1.931	174.44	7.93564e-40	1.28321e-38
PDE5A	1.78143	4.61634	200.647	1.50873e-45	3.2676e-44
AMOTL1	1.78065	4.17503	119.877	6.72904e-28	5.92467e-27
PRKAR2B	1.77947	3.10526	108.049	2.622e-25	1.9846e-24
ACACB	1.77853	4.54081	249.519	3.30543e-56	1.10533e-54
JPH3	1.77842	-1.10278	58.7023	1.83427e-14	7.09601e-14
EIF4E3	1.77771	4.69845	237.142	1.65148e-53	4.95741e-52
GPA33	1.77672	8.28336	148.365	3.94771e-34	4.85336e-33
CCDC13	1.77346	-1.10309	209.83	1.49644e-47	3.48475e-46
IGFBP6	1.77331	3.67199	100.399	1.24606e-23	8.60203e-23
SLC28A2	1.77179	3.58808	27.9577	1.23994e-07	2.85012e-07
MAFA	1.77179	-2.58388	58.2323	2.32921e-14	8.94655e-14
GPRASP1	1.77127	2.10801	146.599	9.60128e-34	1.15409e-32
IGF1	1.771	0.0102114	61.2873	4.93245e-15	1.98628e-14
PAG1	1.77083	5.01451	249.648	3.09795e-56	1.04011e-54
TAS1R1	1.77061	-2.47506	46.6783	8.36504e-12	2.64843e-11
NEFH	1.77055	-0.517628	118.966	1.0652e-27	9.2424e-27
MOCS1	1.77	3.44036	196.105	1.47877e-44	3.02262e-43
TEF	1.76892	4.40251	401.11	3.15788e-89	3.56755e-87
MYH15	1.76551	0.741198	133.314	7.71988e-31	8.02215e-30
ARMCX1	1.76472	2.19959	157.29	4.42462e-36	5.98057e-35
NPY5R	1.76439	-2.39668	27.7476	1.38221e-07	3.16367e-07
C20orf194	1.76404	2.60725	146.425	1.04824e-33	1.25548e-32
BTLA	1.75975	-0.330513	103.189	3.04687e-24	2.17059e-23
SMIM6	1.75564	1.88116	172.323	2.30064e-39	3.65305e-38
ANK3	1.75543	4.72871	370.323	1.59195e-82	1.46249e-80
SCN4A	1.75507	-1.42481	56.5804	5.39481e-14	2.01792e-13
APOBR	1.75438	5.94079	123.221	1.24725e-28	1.14206e-27
IGSF9	1.75342	4.79552	184.469	5.12467e-42	9.27321e-41
PTX3	1.75266	-0.134371	99.4181	2.04443e-23	1.39408e-22
UGDH	1.75259	6.49854	350.827	2.7996e-78	2.17718e-76
C7orf31	1.75007	2.56041	227.121	2.53003e-51	7.07392e-50
ADRA2A	1.74983	4.15845	74.61	5.73511e-18	2.7851e-17
ANKRD35	1.74836	0.248424	152.851	4.1281e-35	5.27689e-34
CDKL1	1.74768	1.05231	352.731	1.07779e-78	8.58128e-77
ALK	1.74763	-1.63926	22.6772	1.91626e-06	3.97025e-06
PPARGC1A	1.7474	3.95585	108.692	1.89564e-25	1.4466e-24
TUSC5	1.74649	-0.0382816	9.72525	0.00181753	0.00278953
KANK2	1.74639	6.07561	255.837	1.38681e-57	4.90911e-56
CALN1	1.7461	-3.0444	42.5182	7.00262e-11	2.06206e-10
DPP10	1.74555	1.28082	23.1495	1.49883e-06	3.13687e-06
PIK3CG	1.74514	1.9111	105.626	8.90341e-25	6.54064e-24
FAM13C	1.74449	0.671179	131.111	2.34188e-30	2.35455e-29
PAX5	1.7444	1.94194	37.0274	1.16478e-09	3.1503e-09
CBX7	1.74371	4.43389	346.416	2.55675e-77	1.92562e-75
PIGZ	1.74341	5.2641	131.339	2.08698e-30	2.10714e-29
SORBS2	1.74304	4.88926	123.469	1.10093e-28	1.01029e-27
KCNT2	1.7423	-1.19209	83.6685	5.85087e-20	3.24789e-19
WBSCR17	1.74197	0.840011	90.0116	2.36773e-21	1.41792e-20
COLEC12	1.73712	2.98351	81.4984	1.754e-19	9.40266e-19
FUCA1	1.73614	6.68185	473.418	5.78077e-105	9.96438e-103
GSN	1.73586	8.70895	204.064	2.71089e-46	6.03543e-45
MGP	1.73392	6.06991	75.1411	4.38258e-18	2.14851e-17
SMPD1	1.73369	5.12626	304.077	4.26156e-68	2.28376e-66
ZNF385B	1.733	-0.74576	40.9157	1.58942e-10	4.57875e-10
FAXC	1.7323	0.979113	72.9099	1.35706e-17	6.44053e-17
MS4A4E	1.73161	-2.33805	83.5339	6.26312e-20	3.47097e-19
ADIPOQ	1.73053	1.60271	5.71374	0.0168327	0.0230807
NDN	1.73007	3.40935	162.108	3.91765e-37	5.61295e-36
TMTC1	1.72998	2.98036	123.681	9.89147e-29	9.11214e-28
ABCB1	1.72989	5.66158	69.1718	9.02479e-17	4.08375e-16
PALM	1.72986	3.09778	97.7032	4.86032e-23	3.22734e-22
CDKL2	1.72985	-0.847115	97.3078	5.93453e-23	3.91731e-22
PTPRR	1.72954	3.82627	80.7062	2.61902e-19	1.39104e-18
EMP1	1.72899	7.19491	155.385	1.15362e-35	1.51879e-34
ZZEF1	1.72894	6.32445	405.545	3.41813e-90	4.08223e-88
HIGD1A	1.72836	6.11319	306.405	1.32561e-68	7.24322e-67
MXD1	1.7283	6.26454	240.424	3.17813e-54	9.82225e-53
LOXL4	1.72799	1.2117	109.455	1.29027e-25	9.95082e-25
IL16	1.72439	3.30377	148.322	4.03507e-34	4.9555e-33
SLAMF7	1.72406	4.18874	83.9862	4.98248e-20	2.77876e-19
NR3C1	1.72297	4.04347	159.816	1.241e-36	1.73491e-35
HDAC9	1.72186	2.43149	103.362	2.79129e-24	1.99191e-23
FHL5	1.72116	0.026539	126.206	2.77186e-29	2.63927e-28
SLC22A4	1.72011	1.67248	192.205	1.04974e-43	2.05042e-42
SMIM14	1.72009	6.3257	270.4	9.28583e-61	3.70547e-59
TDRD10	1.71965	-1.4221	142.991	5.90419e-33	6.84591e-32
BLOC1S5-TXNDC5	1.71839	-2.46806	72.5	1.67035e-17	7.88042e-17
DDX25	1.71742	-3.09021	53.6606	2.38299e-13	8.43607e-13
IL1RAPL1	1.71672	-3.18965	37.623	8.58276e-10	2.34675e-09
CFP	1.71391	1.22552	142.336	8.212e-33	9.48237e-32
TMEM132D	1.71358	-1.93958	45.1209	1.85236e-11	5.73333e-11
GGT6	1.71113	6.41267	105.303	1.0484e-24	7.64799e-24
CSMD1	1.71113	-2.22592	38.793	4.71209e-10	1.31376e-09
SNCA	1.70976	0.95123	78.9995	6.21251e-19	3.22187e-18
KIT	1.70566	3.2961	90.4702	1.87783e-21	1.13225e-20
SLC5A4	1.70368	-2.04986	75.6724	3.34854e-18	1.6535e-17
GPR37L1	1.70336	1.47156	161.378	5.65678e-37	8.04948e-36
GNA11	1.70323	7.2954	456.119	3.36138e-101	5.3021e-99
CDO1	1.70216	-0.60195	53.0605	3.23435e-13	1.13206e-12
MEGF10	1.70184	-1.09279	61.6615	4.07885e-15	1.65209e-14
PRRG3	1.701	-0.766339	80.149	3.47219e-19	1.82678e-18
CLEC4F	1.70018	-2.1008	56.2994	6.22358e-14	2.31755e-13
OR51E2	1.70006	0.72337	69.9087	6.21147e-17	2.84069e-16
ZNF471	1.69852	0.730746	79.7292	4.29405e-19	2.24715e-18
SEZ6L	1.6977	-0.770714	25.7115	3.96466e-07	8.73145e-07
CNNM2	1.69647	4.25009	638.329	7.71686e-141	4.77874e-138
C2orf74	1.69541	-1.37665	103.485	2.6243e-24	1.87594e-23
SIGLEC1	1.69413	3.30188	80.2768	3.25471e-19	1.7156e-18
SLC22A17	1.69293	2.59622	139.076	4.23903e-32	4.74726e-31
RGS22	1.69244	-2.07299	49.5598	1.92421e-12	6.37085e-12
SLC3A1	1.69228	4.04756	73.2911	1.11874e-17	5.33828e-17
OLFM1	1.69128	2.54372	84.3376	4.17116e-20	2.33406e-19
GIMAP7	1.69126	2.55636	161.082	6.56426e-37	9.3091e-36
CYSLTR1	1.69102	0.861903	130.288	3.54366e-30	3.53099e-29
FERMT2	1.69078	4.62091	122.07	2.22891e-28	2.01554e-27
SLC2A13	1.68993	4.00426	260.054	1.67036e-58	6.13812e-57
CITED2	1.68944	5.0042	392.323	2.5835e-87	2.73394e-85
DLG2	1.68919	0.0804981	109.031	1.59776e-25	1.22431e-24
STON1	1.68814	2.53836	106.626	5.37702e-25	3.99573e-24
SLC25A23	1.68755	6.41829	386.92	3.87598e-86	3.95161e-84
SVEP1	1.68713	3.63938	106.937	4.59606e-25	3.4337e-24
SLC10A4	1.68534	-1.45351	48.4519	3.38486e-12	1.09978e-11
OPN3	1.6824	3.06317	275.921	5.81315e-62	2.43598e-60
LRRC4C	1.68235	-1.01518	42.5746	6.80366e-11	2.00489e-10
SNCG	1.68228	1.53938	77.6294	1.24303e-18	6.34224e-18
FAXDC2	1.68146	4.10283	115.789	5.28528e-27	4.42735e-26
NAT2	1.68043	2.7082	86.6199	1.31515e-20	7.55128e-20
NPR1	1.67812	2.34395	134.01	5.43713e-31	5.68892e-30
HRASLS5	1.67695	-0.0803677	31.9663	1.56869e-08	3.88627e-08
SLCO1C1	1.67538	-1.86912	112.291	3.08518e-26	2.46578e-25
APOBEC3B	1.67498	3.32033	142.313	8.30638e-33	9.58473e-32
MAP1LC3C	1.6748	-2.60647	71.3916	2.9291e-17	1.36648e-16
SYNPO	1.67435	6.27353	254.811	2.32047e-57	8.11678e-56
RBMS3	1.67411	1.92473	142.458	7.7225e-33	8.9233e-32
MSTN	1.67393	-1.916	62.4926	2.67446e-15	1.096e-14
SGK2	1.67267	4.88505	103.93	2.09635e-24	1.50822e-23
P3H2	1.67147	3.89985	87.962	6.67248e-21	3.90767e-20
PAMR1	1.6703	2.55081	190.202	2.87248e-43	5.50779e-42
TENM1	1.66948	-1.11037	34.0539	5.36059e-09	1.38018e-08
RHBDL2	1.66673	3.44626	91.7671	9.75038e-22	5.97604e-21
KNG1	1.66597	-0.133193	36.232	1.75173e-09	4.67875e-09
SGCE	1.6659	2.87517	130.053	3.98963e-30	3.96121e-29
CASP7	1.66562	6.3599	412.919	8.48868e-92	1.06715e-89
ZEB1	1.66524	4.16608	130.588	3.04699e-30	3.04517e-29
FLT3	1.66489	-0.585082	65.7874	5.02272e-16	2.16331e-15
MATN2	1.66464	5.6077	109.735	1.12014e-25	8.69083e-25
KAT2B	1.66345	3.76333	228.57	1.22267e-51	3.45321e-50
SH2D1B	1.66284	-0.913771	79.6097	4.56182e-19	2.38355e-18
SYP	1.66148	1.98117	98.626	3.04983e-23	2.05286e-22
FRMD1	1.66128	3.64872	59.9528	9.71589e-15	3.82145e-14
STYK1	1.66058	3.62455	196.067	1.50689e-44	3.07633e-43
CD48	1.66038	3.36027	104.436	1.62361e-24	1.17417e-23
RCSD1	1.66017	3.23869	170.12	6.96606e-39	1.07845e-37
CMBL	1.65957	6.58366	128.824	7.40973e-30	7.27058e-29
HMOX1	1.65949	5.09267	211.238	7.37346e-48	1.73396e-46
HOXB13	1.65903	4.84047	51.038	9.05972e-13	3.07821e-12
XCL2	1.65787	-1.64869	59.8596	1.01871e-14	3.99926e-14
DCN	1.65749	7.78838	93.8687	3.37159e-22	2.1305e-21
AR	1.65655	1.16868	63.5432	1.56885e-15	6.54144e-15
SYN2	1.65634	0.0452702	55.2448	1.06417e-13	3.88578e-13
GRAMD3	1.65626	4.57673	442.752	2.7259e-98	4.14336e-96
PPP1R16B	1.65559	3.23337	123.276	1.21338e-28	1.11227e-27
ADRA1B	1.65473	-1.37767	67.7305	1.87438e-16	8.29968e-16
CAPN13	1.65467	3.32038	64.941	7.71746e-16	3.28419e-15
EPB41L4A	1.65449	1.61978	93.7073	3.65806e-22	2.30629e-21
CHRNA1	1.65385	0.416059	88.5808	4.87991e-21	2.87803e-20
CCR9	1.6499	-1.82249	58.129	2.45477e-14	9.41037e-14
MICU3	1.64873	-0.313641	81.0364	2.21604e-19	1.1834e-18
ACAA2	1.64819	7.15044	239.506	5.03986e-54	1.54334e-52
CORO6	1.64715	-0.168874	114.098	1.23999e-26	1.01731e-25
FOXI2	1.64694	-2.94605	43.0543	5.32412e-11	1.58256e-10
LGALS12	1.6466	-1.40227	34.9798	3.3315e-09	8.72261e-09
CNGA1	1.64344	1.91168	92.106	8.2156e-22	5.05389e-21
TTC22	1.64298	5.26033	285.986	3.72518e-64	1.69253e-62
CNNM4	1.64241	6.58555	415.262	2.6224e-92	3.34706e-90
PRR33	1.64231	-1.05452	79.9116	3.91544e-19	2.05223e-18
TBX10	1.64196	2.12555	42.0532	8.88244e-11	2.60004e-10
TPSAB1	1.64064	3.04877	68.1462	1.51811e-16	6.76155e-16
CCDC80	1.63889	5.8153	62.3173	2.92346e-15	1.194e-14
HS6ST3	1.63818	-1.88989	23.1988	1.46089e-06	3.05937e-06
GLI3	1.63635	2.40378	76.9629	1.74195e-18	8.78597e-18
BFSP2	1.63501	-2.31247	60.5535	7.1607e-15	2.84252e-14
OTUD7A	1.63472	1.19069	128.496	8.74395e-30	8.55464e-29
MICALCL	1.63428	1.86071	211.234	7.38845e-48	1.73504e-46
DTNA	1.63295	2.32996	57.6772	3.08865e-14	1.17716e-13
MCOLN2	1.63206	3.59792	74.5858	5.80604e-18	2.81791e-17
LRRC7	1.63206	-0.908115	193.259	6.17929e-44	1.2256e-42
VIPR1	1.63152	5.4573	147.393	6.43831e-34	7.81194e-33
CCNJL	1.6313	3.55648	113.142	2.00846e-26	1.63017e-25
CD1D	1.63051	1.60487	155.984	8.5349e-36	1.13437e-34
FAM124A	1.63002	1.17811	95.6451	1.3744e-22	8.89315e-22
CD180	1.62861	1.93738	100.528	1.16748e-23	8.07621e-23
MAP1A	1.62825	3.90952	101.661	6.58734e-24	4.61418e-23
C4orf19	1.62819	4.36957	245.643	2.31347e-55	7.49637e-54
C1QTNF2	1.62796	0.557335	182.057	1.72304e-41	3.03553e-40
PLIN1	1.62781	1.85155	26.571	2.54033e-07	5.68065e-07
CRABP1	1.62664	-0.396755	26.761	2.3024e-07	5.17074e-07
DPYD	1.62294	3.47489	86.1299	1.68496e-20	9.63823e-20
RGS2	1.62266	4.60662	105.324	1.03701e-24	7.57154e-24
ACE	1.62264	5.41921	137.989	7.32845e-32	8.08256e-31
RGAG4	1.62258	1.44072	111	5.91827e-26	4.65882e-25
BNC2	1.62127	2.51343	73.7724	8.76648e-18	4.21073e-17
FMO2	1.62112	0.326412	32.7523	1.04682e-08	2.62963e-08
PRICKLE2	1.62032	2.73288	125.297	4.38247e-29	4.11888e-28
TCN2	1.61986	4.7882	181.831	1.93078e-41	3.37685e-40
STXBP5L	1.61967	-1.29112	26.6227	2.47323e-07	5.53727e-07
MXI1	1.61813	5.6112	424.143	3.06047e-94	4.09368e-92
PLSCR4	1.61663	4.1111	244.576	3.95377e-55	1.264e-53
EFCAB1	1.61603	-2.52462	75.5956	3.48142e-18	1.71608e-17
GIMAP1	1.61416	1.97188	157.184	4.66664e-36	6.3026e-35
TNFRSF13C	1.61406	1.39846	76.5225	2.17724e-18	1.09057e-17
LANCL3	1.61262	1.34673	109.116	1.53096e-25	1.17528e-24
C10orf54	1.61238	5.54657	248.574	5.31345e-56	1.76974e-54
ARRDC4	1.61057	5.04469	225.328	6.22594e-51	1.70094e-49
FCN1	1.6101	1.92961	49.1839	2.33053e-12	7.66755e-12
TMEM200B	1.60904	1.53246	98.0286	4.12387e-23	2.74705e-22
SSPN	1.60391	3.47039	126.763	2.09288e-29	2.00533e-28
SLC20A1	1.60329	6.19741	387.972	2.28703e-86	2.34596e-84
GPR27	1.60148	-0.420781	40.3199	2.156e-10	6.16528e-10
PACSIN1	1.6011	-0.58028	82.1463	1.26376e-19	6.82936e-19
P2RY8	1.60091	1.31292	126.179	2.80945e-29	2.6705e-28
GPR18	1.60073	-0.346423	86.923	1.12829e-20	6.50518e-20
JAZF1	1.6003	2.758	170.896	4.7149e-39	7.37448e-38
TIFAB	1.59867	-0.336694	68.0507	1.59344e-16	7.08196e-16
PER3	1.59809	3.38832	121.528	2.92911e-28	2.63588e-27
RTN1	1.598	1.77878	87.6831	7.68289e-21	4.48526e-20
ACOX1	1.59786	6.93637	405.242	3.98011e-90	4.68644e-88
CDK15	1.59724	-1.72496	49.5537	1.93011e-12	6.38912e-12
PIGR	1.59325	11.9649	38.3453	5.92699e-10	1.63704e-09
GYPC	1.59281	3.37861	131.72	1.72249e-30	1.75289e-29
PID1	1.59266	4.53257	88.6267	4.76816e-21	2.81609e-20
ITGB3	1.5914	1.50014	111.14	5.51441e-26	4.34705e-25
SPPL2A	1.59096	6.14882	467.352	1.20766e-103	1.99921e-101
MRVI1	1.59039	4.6495	117.741	1.97582e-27	1.68981e-26
UCN3	1.58988	0.724574	25.2912	4.92941e-07	1.07696e-06
FBLN1	1.58786	6.82923	79.5066	4.80622e-19	2.50733e-18
NRG4	1.58699	-0.797811	68.778	1.10194e-16	4.96212e-16
AMICA1	1.58529	3.28514	127.556	1.40394e-29	1.35687e-28
ZNF677	1.58516	0.680757	119.999	6.33027e-28	5.58534e-27
BDKRB1	1.585	1.05465	132.366	1.24448e-30	1.27811e-29
PDGFD	1.58485	2.6362	136.57	1.49763e-31	1.62074e-30
ATP8B1	1.58218	7.71657	283.039	1.63466e-63	7.17363e-62
CD1C	1.58018	0.533751	77.6467	1.23223e-18	6.29095e-18
CPAMD8	1.57984	0.652058	135.28	2.86755e-31	3.04996e-30
ZIK1	1.57834	0.010249	147.604	5.78973e-34	7.03009e-33
SYT6	1.57769	-2.58662	29.8444	4.68137e-08	1.11515e-07
THRSP	1.57601	-1.70815	19.2796	1.12908e-05	2.17365e-05
SLC41A2	1.57465	4.47045	190.033	3.12644e-43	5.96736e-42
TMEM156	1.5736	-0.0163053	89.3781	3.26132e-21	1.93917e-20
ARHGEF37	1.57282	3.84623	215.707	7.8153e-49	1.92447e-47
GPR34	1.57257	2.13948	93.3216	4.44514e-22	2.7805e-21
MEF2C	1.57167	3.65939	151.196	9.49538e-35	1.19731e-33
NPAS3	1.57163	-0.958778	58.2549	2.3026e-14	8.8484e-14
RASL12	1.56965	2.93531	143.041	5.75738e-33	6.68496e-32
BCL2	1.56945	3.46634	132.047	1.46101e-30	1.49708e-29
RAB27A	1.56898	4.89591	291.276	2.62081e-65	1.25919e-63
SMIM2	1.56871	-2.8196	56.1609	6.67751e-14	2.47997e-13
GPR17	1.56775	-0.625616	52.0009	5.54751e-13	1.90735e-12
RAB39B	1.56745	-0.76874	74.4443	6.23726e-18	3.02281e-17
C10orf107	1.56572	-1.7756	62.6934	2.41523e-15	9.92692e-15
TSPAN11	1.56405	3.46463	110.055	9.53013e-26	7.41479e-25
ENDOD1	1.56401	5.89854	391.002	5.00945e-87	5.23487e-85
IQGAP2	1.56277	5.75631	112.464	2.82761e-26	2.26643e-25
CXCL13	1.56142	3.01907	35.4608	2.60237e-09	6.87062e-09
PDE1C	1.56114	0.951228	132.029	1.47474e-30	1.50997e-29
TMEM56	1.55849	4.93398	113.753	1.4758e-26	1.20662e-25
AKR1C2	1.55773	2.05768	63.9238	1.29328e-15	5.42354e-15
SLC30A4	1.55665	3.1344	266.875	5.44597e-60	2.09325e-58
RSAD2	1.55646	3.69412	65.9274	4.67839e-16	2.02021e-15
FABP4	1.55645	2.73288	17.4081	3.01545e-05	5.5588e-05
SPINK5	1.55273	2.47198	58.8923	1.66542e-14	6.45625e-14
EXTL1	1.55082	-1.93637	55.3757	9.95594e-14	3.64492e-13
C1orf210	1.54998	4.80396	286.768	2.51638e-64	1.14956e-62
NBPF1	1.54971	3.79059	346.909	1.9962e-77	1.521e-75
KCNB2	1.5495	-2.78067	29.7387	4.94379e-08	1.17515e-07
LTK	1.54807	3.04481	45.726	1.36003e-11	4.24884e-11
DIXDC1	1.54738	4.00241	216.308	5.77697e-49	1.43098e-47
SVOP	1.54677	-1.20478	23.3021	1.38447e-06	2.90772e-06
PLCD3	1.54376	6.95239	167.285	2.89827e-38	4.35783e-37
AKAP12	1.5424	5.04249	54.2411	1.77341e-13	6.34798e-13
TSPYL5	1.54081	2.06336	104.574	1.51405e-24	1.09541e-23
ST8SIA1	1.53894	0.860946	106.917	4.64093e-25	3.46567e-24
SRI	1.53873	7.68999	226.455	3.5365e-51	9.80601e-50
ZNF671	1.53856	0.874267	146.113	1.22625e-33	1.46553e-32
LHFPL4	1.53522	-0.574547	14.4902	0.000140892	0.000243788
TXLNB	1.53495	-0.428439	77.1326	1.59855e-18	8.09195e-18
C6	1.53476	-0.797885	29.074	6.9666e-08	1.63644e-07
ACVRL1	1.53267	6.22595	164.158	1.39698e-37	2.04174e-36
ZNF135	1.53253	0.0867326	90.5132	1.83742e-21	1.10909e-20
B3GNT8	1.53192	4.77972	144.981	2.16826e-33	2.57116e-32
GPR128	1.53052	3.42093	37.0635	1.14345e-09	3.0941e-09
ATP2A3	1.52986	7.3099	96.578	8.57961e-23	5.61673e-22
GIMAP8	1.5297	2.91406	136.181	1.82166e-31	1.96125e-30
PI15	1.5293	1.98965	37.3484	9.88037e-10	2.68705e-09
HSD3B1	1.52924	-0.375242	23.5971	1.18768e-06	2.50765e-06
GPR82	1.52923	-0.374868	86.7595	1.22557e-20	7.05144e-20
GLTP	1.52858	5.48676	687.934	1.25747e-151	1.05124e-148
TIMD4	1.52651	-0.973278	35.8713	2.10787e-09	5.59688e-09
ETHE1	1.52603	7.42035	181.963	1.80631e-41	3.1691e-40
TRIM50	1.52583	-2.93626	39.8162	2.79017e-10	7.91914e-10
TLCD2	1.52499	4.36776	219.46	1.18647e-49	3.05196e-48
STK32B	1.52498	-0.00189196	98.6101	3.07442e-23	2.06858e-22
ZNF727	1.52461	-2.4542	22.2729	2.36523e-06	4.85175e-06
ASCL1	1.52394	-2.90131	18.3744	1.81484e-05	3.42021e-05
FGF2	1.52312	2.10057	65.2194	6.70072e-16	2.86098e-15
RASGRP2	1.52271	2.03214	101.557	6.94487e-24	4.85444e-23
SLC8A1	1.52266	3.42607	133.747	6.20616e-31	6.4733e-30
TESPA1	1.52249	0.714038	88.2039	5.9044e-21	3.46635e-20
ZNF626	1.52141	0.081198	92.3496	7.26403e-22	4.48172e-21
PABPC5	1.52013	-1.13646	82.7307	9.4031e-20	5.13455e-19
RP11-314N13.10	1.51935	-0.621043	74.0029	7.8001e-18	3.75735e-17
AHNAK	1.51726	9.13015	140.325	2.25979e-32	2.57032e-31
FCRL5	1.51654	2.20701	38.9564	4.33384e-10	1.21174e-09
HPCAL4	1.51552	-2.40277	42.2147	8.17823e-11	2.39769e-10
SYNE3	1.51405	2.82285	141.086	1.54074e-32	1.76084e-31
NEURL1B	1.51379	6.0016	225.561	5.53932e-51	1.52331e-49
KCNG1	1.51288	1.35421	33.9963	5.5216e-09	1.41945e-08
RUNX1T1	1.51234	1.77079	89.1348	3.68811e-21	2.18671e-20
GAS7	1.51193	4.38371	108.251	2.36818e-25	1.79818e-24
AMN	1.51141	6.06109	76.6404	2.05102e-18	1.02982e-17
GIMAP5	1.51128	-0.0269462	80.4599	2.9666e-19	1.56868e-18
IKZF1	1.51112	3.34637	87.6285	7.89766e-21	4.601e-20
NXPE2	1.50958	1.78633	41.0436	1.48873e-10	4.29757e-10
NR4A3	1.50922	2.49436	54.2901	1.72969e-13	6.19679e-13
CX3CR1	1.50781	0.302614	84.2824	4.28925e-20	2.39773e-19
IP6K3	1.50764	-0.88072	69.5412	7.4835e-17	3.40567e-16
WNT9A	1.50749	1.52453	69.2537	8.65777e-17	3.92191e-16
DOCK3	1.50671	0.161513	67.8733	1.7435e-16	7.72835e-16
NEUROD1	1.50618	-0.0551387	6.95258	0.00836983	0.011905
SERTAD4	1.50535	2.34471	65.565	5.62273e-16	2.4149e-15
TPM1	1.50404	8.59024	215.459	8.84991e-49	2.17284e-47
RNF180	1.5028	0.392372	76.0055	2.82873e-18	1.40471e-17
RAB6B	1.50157	2.3579	99.8198	1.66917e-23	1.14426e-22
FAIM3	1.50131	2.49645	88.132	6.12288e-21	3.59209e-20
CCDC136	1.50086	1.31234	73.124	1.21755e-17	5.79157e-17
SYT15	1.49948	-2.68421	64.3169	1.05934e-15	4.46488e-15
ROR1	1.49908	1.75969	60.7343	6.53232e-15	2.59925e-14
FAM43B	1.49867	-1.74948	39.8465	2.74724e-10	7.80127e-10
PHGR1	1.49855	8.00687	49.2989	2.19782e-12	7.2409e-12
DNAJC28	1.49707	-0.340606	187.836	9.43305e-43	1.76028e-41
DDX60	1.4968	5.38136	104.59	1.50205e-24	1.0872e-23
PLEKHG4B	1.49589	-0.830779	28.6667	8.59693e-08	2.00475e-07
AC131263.1	1.49574	-1.46858	179.659	5.75405e-41	9.84726e-40
APBB1	1.49564	3.20387	108.638	1.94846e-25	1.48624e-24
SLC2A5	1.49557	2.8863	67.1693	2.49158e-16	1.09371e-15
SYT5	1.49555	-0.755922	37.1827	1.07563e-09	2.91671e-09
CD200R1	1.49532	0.168123	83.8271	5.40001e-20	3.0046e-19
TTLL7	1.49438	1.392	62.9361	2.1352e-15	8.80407e-15
LRRC31	1.49329	3.8946	93.5978	3.86619e-22	2.43109e-21
CLC	1.4929	1.14202	17.8815	2.35092e-05	4.37917e-05
TMEM132B	1.49095	-0.442655	55.1277	1.12949e-13	4.11529e-13
SCARA3	1.49003	3.26105	77.9809	1.04042e-18	5.32961e-18
ICAM3	1.48988	1.02406	69.429	7.9216e-17	3.6021e-16
PPAP2B	1.48931	5.19317	310.35	1.83266e-69	1.0352e-67
MOB3B	1.48924	5.16466	246.017	1.91758e-55	6.2499e-54
SLC25A20	1.48813	4.64734	298.274	7.83038e-67	4.05337e-65
ZCCHC12	1.48803	-1.29307	67.3043	2.32679e-16	1.02379e-15
ABCA10	1.48789	0.348891	75.1164	4.43767e-18	2.17271e-17
TXNIP	1.48746	8.96707	151.382	8.64609e-35	1.09351e-33
RAB37	1.48735	2.39771	109.044	1.58691e-25	1.21712e-24
DSC2	1.4862	6.9923	188.813	5.77362e-43	1.08833e-41
THEMIS	1.48587	0.508497	66.3674	3.74247e-16	1.62657e-15
CHRNB4	1.4858	-1.06528	61.0621	5.53034e-15	2.21478e-14
PTGER4	1.48565	4.8854	168.087	1.93668e-38	2.94644e-37
CR1	1.48411	1.26288	40.0254	2.50685e-10	7.13803e-10
PRUNE2	1.48342	5.79641	64.2047	1.12141e-15	4.71814e-15
OSBPL1A	1.48311	4.54418	137.408	9.81893e-32	1.07513e-30
PTPRN	1.48192	1.09378	40.3906	2.07936e-10	5.95325e-10
L1CAM	1.48098	3.98004	27.9398	1.25147e-07	2.87531e-07
SLC6A9	1.48029	4.39886	136.246	1.7624e-31	1.8999e-30
PXMP2	1.48014	4.17043	311.53	1.01377e-69	5.8248e-68
UNC13C	1.47895	-3.28746	20.6858	5.41163e-06	1.07423e-05
VWA3B	1.47793	-0.215365	69.7495	6.73346e-17	3.07437e-16
PAQR8	1.47691	6.63708	147.259	6.88767e-34	8.34507e-33
HSPB2	1.4769	-0.74884	86.7642	1.22262e-20	7.03691e-20
RELL1	1.47492	2.24606	120.006	6.30742e-28	5.56812e-27
SMTN	1.47312	7.06354	165.793	6.13745e-38	9.12162e-37
PARM1	1.47277	7.65511	135.248	2.91445e-31	3.09395e-30
NRG1	1.47233	1.48321	56.0473	7.07492e-14	2.62174e-13
ELOVL4	1.47205	-0.388141	96.0164	1.13937e-22	7.40966e-22
STAB1	1.4715	5.72879	104.67	1.443e-24	1.04582e-23
PTPN21	1.46981	4.1511	400.888	3.52844e-89	3.95943e-87
FEZ1	1.46899	2.40053	123.484	1.09287e-28	1.00345e-27
RAB44	1.46893	-1.638	67.5135	2.09249e-16	9.24832e-16
TCF7L1	1.46868	2.66589	182.609	1.30565e-41	2.3101e-40
ZNF781	1.46858	-1.1698	104.933	1.26314e-24	9.19049e-24
NXPH3	1.46854	1.86486	40.4058	2.06332e-10	5.90934e-10
ANKRD53	1.46759	-1.40014	98.2536	3.68099e-23	2.46283e-22
ACKR4	1.46737	-0.0685895	43.2337	4.85759e-11	1.45034e-10
MEI1	1.46674	1.66328	87.6489	7.81681e-21	4.55867e-20
ANKRD65	1.46612	0.970184	68.2628	1.43093e-16	6.38514e-16
TRIM36	1.46608	3.26995	112.462	2.82992e-26	2.26719e-25
CCDC85A	1.46225	-1.46046	43.7935	3.64921e-11	1.10348e-10
CAPN9	1.46125	3.59427	33.9276	5.72028e-09	1.46917e-08
RHOU	1.46107	5.22942	204.801	1.87184e-46	4.18971e-45
EPM2A	1.46084	2.10128	276.934	3.49743e-62	1.47297e-60
DSEL	1.46008	0.769346	81.911	1.42355e-19	7.66564e-19
HSPA2	1.45989	4.99823	51.7778	6.21495e-13	2.13069e-12
KLHL6	1.45975	2.791	74.8365	5.11368e-18	2.48983e-17
RIOK3	1.45968	6.41813	251.286	1.36184e-56	4.64694e-55
NHSL2	1.45967	-0.503909	45.8583	1.27122e-11	3.97957e-11
TRIM58	1.45915	0.651816	27.5679	1.51677e-07	3.46075e-07
VSIG4	1.45914	3.85222	53.7385	2.29026e-13	8.11985e-13
SLC22A23	1.45801	5.46178	203.284	4.01046e-46	8.8463e-45
RP11-903H12.5	1.4572	-1.48889	24.9276	5.95246e-07	1.29136e-06
CCNA1	1.45669	-2.62549	27.82	1.33143e-07	3.05202e-07
MS4A4A	1.4563	3.04558	66.7334	3.10818e-16	1.3583e-15
ACTA2	1.45509	7.7718	76.7865	1.90474e-18	9.58098e-18
EVI2B	1.45503	3.15641	83.5894	6.08979e-20	3.37828e-19
WFDC1	1.45463	3.49274	102.262	4.86442e-24	3.42455e-23
MPDZ	1.45459	2.80292	76.5485	2.14866e-18	1.07658e-17
PLCD4	1.45273	1.74299	212.126	4.72035e-48	1.12268e-46
CIDEB	1.45194	-1.9627	49.4245	2.06157e-12	6.80809e-12
TNFSF10	1.45082	6.31812	214.985	1.12292e-48	2.7409e-47
KCNIP3	1.44943	0.58157	66.597	3.33101e-16	1.45265e-15
TST	1.44929	7.55409	197.079	9.06212e-45	1.87523e-43
RORB	1.44817	-1.64832	33.1498	8.53264e-09	2.15866e-08
GZMA	1.44778	2.93034	53.0213	3.29947e-13	1.15436e-12
ACSF2	1.44644	5.33601	138.691	5.14633e-32	5.72499e-31
PINK1	1.44596	4.74793	286.397	3.03122e-64	1.38098e-62
HDC	1.44539	0.402867	54.1157	1.89024e-13	6.74165e-13
AFF2	1.44535	-2.28769	34.491	4.28219e-09	1.11108e-08
NUTM2A	1.44457	-1.95716	101.749	6.30366e-24	4.42102e-23
CACNB2	1.44436	2.03159	97.2956	5.97115e-23	3.93992e-22
CFAP54	1.44407	-1.55199	68.2069	1.47213e-16	6.56376e-16
CYP2C9	1.44358	0.0620943	24.152	8.90258e-07	1.89837e-06
SLC44A4	1.44276	8.4211	155.361	1.16783e-35	1.53628e-34
SRL	1.44215	-0.251331	61.769	3.86198e-15	1.56691e-14
HMX2	1.44176	-2.31416	12.1989	0.000478183	0.000781853
MGLL	1.44174	7.59372	222.956	2.04977e-50	5.45734e-49
PER1	1.43882	4.84202	119.393	8.59047e-28	7.51217e-27
C15orf59	1.43867	0.156139	70.7101	4.13778e-17	1.91379e-16
NECAB2	1.43799	-2.1351	34.8158	3.62418e-09	9.45929e-09
GPR133	1.43776	1.89151	55.7795	8.1072e-14	2.99497e-13
ZBTB7B	1.43753	6.61499	316.241	9.54435e-71	5.67906e-69
BTK	1.437	2.19526	82.2045	1.22709e-19	6.6355e-19
BOC	1.43623	3.2053	55.0218	1.19198e-13	4.3326e-13
GZMM	1.43611	0.367283	61.9562	3.51179e-15	1.42864e-14
TINAG	1.43575	3.11665	49.0217	2.53142e-12	8.3105e-12
PDE1A	1.4357	1.82669	82.5673	1.02135e-19	5.56614e-19
ADCY9	1.43549	4.86954	253.973	3.53514e-57	1.22885e-55
P2RY10	1.43331	0.425695	57.3364	3.67293e-14	1.3894e-13
TMIGD2	1.43163	-0.224399	66.0679	4.35659e-16	1.88662e-15
RIMKLA	1.43152	3.81639	139.798	2.94697e-32	3.33154e-31
GIMAP6	1.43134	3.59244	111.754	4.04593e-26	3.20606e-25
SIAE	1.43127	6.78556	199.307	2.95849e-45	6.3175e-44
PTGIS	1.43106	3.47586	37.7951	7.85783e-10	2.15241e-09
AKAP5	1.43056	2.65247	84.6212	3.61366e-20	2.03094e-19
MAP2	1.4304	0.987268	48.2295	3.79132e-12	1.22851e-11
PPP1R14D	1.43024	5.45976	83.4741	6.45577e-20	3.57182e-19
B3GALT4	1.4296	3.68555	197.836	6.19532e-45	1.30133e-43
FAM107B	1.42934	5.74271	138.885	4.66785e-32	5.21701e-31
SYNE1	1.42757	4.34182	80.9493	2.31584e-19	1.23472e-18
POU2F2	1.42581	2.41964	92.7089	6.05793e-22	3.75978e-21
MYBPC2	1.4257	-1.34693	43.4334	4.38644e-11	1.31554e-10
EBF1	1.42503	1.70526	97.671	4.93996e-23	3.27763e-22
YPEL4	1.42473	-0.794077	72.7782	1.45072e-17	6.87528e-17
LEAP2	1.42468	0.85579	140.895	1.69632e-32	1.93732e-31
MS4A7	1.42226	3.5489	75.0872	4.50382e-18	2.20187e-17
JAM3	1.42159	3.93097	147.071	7.57086e-34	9.13969e-33
CAMK4	1.42146	1.41155	93.7225	3.63004e-22	2.28949e-21
GPD1L	1.42087	5.9911	335.412	6.36964e-75	4.32928e-73
SQRDL	1.42001	6.75295	222.479	2.60425e-50	6.87883e-49
OASL	1.4198	4.246	72.7843	1.44621e-17	6.85588e-17
NPY4R	1.41932	-1.1191	41.8356	9.92786e-11	2.89642e-10
OLFML2A	1.41849	4.18789	136.653	1.43642e-31	1.55651e-30
LPP	1.41695	7.05383	194.629	3.10456e-44	6.23149e-43
CPNE4	1.4168	-1.40886	17.6905	2.59921e-05	4.81912e-05
TYRP1	1.41614	0.19278	42.0162	9.05197e-11	2.64827e-10
SPG20	1.41569	3.35439	85.2709	2.60169e-20	1.47358e-19
FAM216B	1.41564	-2.49603	25.6003	4.19984e-07	9.22629e-07
ZNF415	1.41288	1.42617	52.0902	5.30098e-13	1.82634e-12
ZEB2	1.41055	4.39962	91.687	1.01529e-21	6.21589e-21
PLEKHO1	1.41038	4.82208	125.682	3.60996e-29	3.4024e-28
SEZ6	1.40971	-1.32366	15.8425	6.88403e-05	0.000122905
CHP1	1.40931	7.50857	294.652	4.81868e-66	2.37665e-64
MAP1B	1.40918	3.90895	77.4813	1.33985e-18	6.82788e-18
FKBP1B	1.40836	1.2579	58.1247	2.46024e-14	9.42819e-14
EML5	1.40816	-1.47303	35.7387	2.25638e-09	5.97982e-09
SOX5	1.40755	-0.00474364	66.29	3.89221e-16	1.69077e-15
COX7A1	1.40725	2.27532	98.2722	3.64645e-23	2.4407e-22
TNFAIP8L3	1.40689	1.88656	78.4038	8.39917e-19	4.32771e-18
SLC35G1	1.4044	3.59996	223.384	1.65268e-50	4.4142e-49
CPT2	1.40346	5.29719	395.127	6.33601e-88	6.83472e-86
CGN	1.40175	7.12632	210.914	8.68079e-48	2.03281e-46
VILL	1.40165	6.33446	106.063	7.14099e-25	5.27607e-24
PALLD	1.40029	7.09565	127.35	1.55752e-29	1.50183e-28
EPHX2	1.39942	5.73914	112.682	2.53355e-26	2.03756e-25
KRT12	1.39833	-0.571229	39.2561	3.71714e-10	1.04578e-09
PGM1	1.39833	6.37112	195.899	1.63982e-44	3.33145e-43
TMEM25	1.39832	2.2844	74.0235	7.71937e-18	3.71953e-17
NBEAL1	1.39808	3.45462	124.176	7.70802e-29	7.14798e-28
FAM49A	1.39672	2.57287	86.9998	1.08533e-20	6.26182e-20
NCF1	1.39663	1.34602	63.6418	1.49227e-15	6.22835e-15
GRAMD1C	1.39649	2.84085	98.4934	3.26104e-23	2.1915e-22
CCL15	1.39563	2.56712	111.337	4.99171e-26	3.94058e-25
VWA5A	1.3947	5.5151	116.447	3.79323e-27	3.20317e-26
GNAI1	1.39429	3.9005	111.989	3.59302e-26	2.85937e-25
SLC9A1	1.39408	6.30668	191.369	1.5975e-43	3.09147e-42
EDNRB	1.3915	3.38633	112.911	2.25642e-26	1.82082e-25
ENPP2	1.39131	4.32925	72.1767	1.96763e-17	9.25685e-17
FXYD3	1.39038	9.25828	92.1087	8.20459e-22	5.04898e-21
GSTM2	1.39026	2.20055	109.813	1.0771e-25	8.36465e-25
CAPN5	1.38839	7.56152	178.426	1.06928e-40	1.80226e-39
BACH2	1.38723	0.883696	49.0047	2.55345e-12	8.37787e-12
NFASC	1.3859	3.71541	78.6239	7.51348e-19	3.88092e-18
BCAR3	1.38329	4.42932	225.504	5.69953e-51	1.56223e-49
PLS1	1.38305	7.78164	198.061	5.53316e-45	1.16811e-43
TTC28	1.38263	3.22712	109.615	1.18976e-25	9.20538e-25
FAM198A	1.38163	0.398031	45.4173	1.59224e-11	4.9493e-11
LRRN3	1.38092	-0.351099	39.6177	3.08873e-10	8.74278e-10
CMKLR1	1.38047	3.26769	73.1332	1.21188e-17	5.76625e-17
2021-03-08	1.37994	5.20974	362.322	8.78893e-81	7.61404e-79
LAX1	1.37987	1.16276	47.9179	4.44435e-12	1.43327e-11
CD101	1.37982	1.31572	147.609	5.77649e-34	7.01911e-33
CPEB3	1.37883	2.47762	285.054	5.94555e-64	2.65801e-62
PRDX6	1.37828	7.74459	432.836	3.92325e-96	5.60656e-94
ITPR1	1.37683	3.82177	109.688	1.14666e-25	8.88424e-25
NIM1K	1.37486	-1.55379	134.467	4.31916e-31	4.55336e-30
SLC46A3	1.37464	5.01411	136.674	1.42118e-31	1.541e-30
TCEA3	1.37378	6.07558	95.6418	1.37669e-22	8.90455e-22
PCDH7	1.3734	3.44389	61.5198	4.38322e-15	1.77109e-14
ZC3H12C	1.37305	3.6755	81.0326	2.22022e-19	1.18525e-18
OTOA	1.37289	-2.12711	77.2745	1.48775e-18	7.55167e-18
C5orf30	1.3722	4.95382	258.997	2.83835e-58	1.03168e-56
CCL11	1.37079	2.44477	44.098	3.12338e-11	9.50372e-11
BANK1	1.37031	1.79175	59.4603	1.24785e-14	4.87021e-14
ZNF540	1.3695	-0.374875	112.628	2.60267e-26	2.09114e-25
TGFB1I1	1.369	5.0632	118.902	1.10048e-27	9.53372e-27
MUC12	1.36885	7.69376	28.5238	9.25554e-08	2.15203e-07
GPC5	1.36826	-1.86963	18.6055	1.60754e-05	3.04637e-05
PARK2	1.3662	0.951106	83.6975	5.76591e-20	3.20179e-19
CKM	1.36544	-0.933752	31.5705	1.92328e-08	4.73249e-08
GPRIN2	1.36472	3.2885	82.9448	8.43765e-20	4.63005e-19
TOX	1.36413	3.5359	50.7642	1.04159e-12	3.52323e-12
PTPLAD2	1.36369	2.54568	109.482	1.27257e-25	9.82337e-25
CECR1	1.36352	4.99654	70.0634	5.74281e-17	2.63284e-16
CRYBA2	1.36238	-0.431638	19.1642	1.19943e-05	2.30405e-05
C16orf54	1.36186	1.73977	42.4435	7.2753e-11	2.14047e-10
ZNF418	1.36185	-0.675134	58.1574	2.41968e-14	9.27915e-14
CLMN	1.36098	5.90174	234.36	6.67773e-53	1.97613e-51
PBX1	1.36066	5.48517	105.602	9.01278e-25	6.61228e-24
POPDC3	1.36047	-1.02296	25.4798	4.47034e-07	9.80122e-07
NAT1	1.36007	3.62016	119.296	9.02127e-28	7.87243e-27
FBLN5	1.35946	4.04127	88.8283	4.30622e-21	2.54777e-20
FAM180A	1.35883	-0.0866545	39.36	3.52452e-10	9.9376e-10
RASGRP4	1.35815	0.709434	69.7419	6.75935e-17	3.08535e-16
PLA2G10	1.3579	1.99893	57.5771	3.24979e-14	1.23464e-13
DAB1	1.3576	0.522475	27.8024	1.34362e-07	3.07912e-07
GALNT12	1.35754	5.71539	166.782	3.73258e-38	5.57221e-37
GCOM1	1.35679	0.0714959	84.8051	3.29275e-20	1.85432e-19
PDZRN3	1.35584	4.14083	83.4428	6.5588e-20	3.62403e-19
ARHGAP36	1.35572	-2.60187	8.31161	0.00393924	0.00581787
SGSM1	1.35486	1.70671	59.65	1.13317e-14	4.433e-14
PLA2G2D	1.35467	1.46425	22.2673	2.37212e-06	4.8635e-06
GDF5	1.35451	-2.10021	18.5991	1.61295e-05	3.05558e-05
ADAM28	1.35376	3.14077	65.5709	5.60603e-16	2.40835e-15
COL14A1	1.35326	5.46538	54.2226	1.7902e-13	6.40672e-13
CNRIP1	1.35289	2.28385	119.085	1.00314e-27	8.71751e-27
CD207	1.35265	-0.398273	43.9767	3.32306e-11	1.00874e-10
MAN1A1	1.35249	6.11186	130.152	3.79636e-30	3.77154e-29
ZNF667	1.35212	-0.603911	77.0181	1.69402e-18	8.55712e-18
LSP1	1.35131	5.23023	96.1066	1.08861e-22	7.08785e-22
WNT2B	1.35032	2.71017	141.61	1.18329e-32	1.35883e-31
SLC8A3	1.35024	-1.48138	23.963	9.82027e-07	2.08953e-06
SLC24A4	1.35009	-1.11765	83.4942	6.39021e-20	3.53789e-19
FOXF1	1.34966	4.1565	111.073	5.70268e-26	4.49123e-25
SMIM10	1.34939	1.10111	69.925	6.16019e-17	2.81878e-16
SOAT2	1.34752	-1.38298	10.6463	0.0011029	0.00173492
BRINP2	1.34577	-2.41087	15.1057	0.000101655	0.000178537
LIMA1	1.34452	7.54886	153.577	2.86484e-35	3.696e-34
RILP	1.34439	3.81729	134.824	3.60796e-31	3.82288e-30
ACADL	1.34352	-2.6544	11.268	0.000788558	0.00126073
PREX2	1.34188	1.63059	81.8686	1.45438e-19	7.82914e-19
C3orf70	1.34173	3.51446	78.3884	8.46492e-19	4.3589e-18
RHOF	1.3409	2.84769	61.4737	4.48689e-15	1.81122e-14
CYP4F2	1.34019	3.53239	23.3103	1.37862e-06	2.89615e-06
ST6GALNAC1	1.34016	7.28196	47.4023	5.78151e-12	1.85044e-11
FBXL7	1.3397	2.51008	90.4991	1.8506e-21	1.11624e-20
MTTP	1.33955	3.13203	10.8098	0.00100966	0.0015953
CCNYL1	1.33729	4.68635	349.743	4.82123e-78	3.71479e-76
KIAA1462	1.33691	4.41106	62.5289	2.62568e-15	1.07681e-14
CKB	1.33669	9.45051	31.7835	1.72347e-08	4.25712e-08
TESK2	1.33474	3.07326	286.97	2.27429e-64	1.04181e-62
TNR	1.33436	-2.05165	33.5716	6.86868e-09	1.75201e-08
CDH23	1.33355	0.981853	71.2492	3.14843e-17	1.46716e-16
EFEMP1	1.33277	5.09441	52.9917	3.34953e-13	1.17139e-12
CLCN2	1.33199	5.45596	123.867	9.0076e-29	8.32543e-28
GYPE	1.33126	-2.61432	51.1591	8.51764e-13	2.89992e-12
KCNH1	1.3299	-1.8944	55.7043	8.42354e-14	3.10703e-13
CEBPE	1.32929	-1.51473	22.9547	1.65863e-06	3.45789e-06
AMHR2	1.32822	-3.19066	28.9258	7.52055e-08	1.76161e-07
CHGB	1.32815	2.91709	12.0305	0.000523379	0.000852084
MTM1	1.32802	4.55678	268.694	2.18583e-60	8.53904e-59
MIPOL1	1.32758	2.37388	64.7061	8.69453e-16	3.68592e-15
TMEM61	1.3271	0.901712	34.309	4.70201e-09	1.2153e-08
NKX2-2	1.32687	-1.50719	10.821	0.00100356	0.00158596
RGS18	1.32683	0.441471	58.4791	2.05463e-14	7.91917e-14
ZNF726	1.32526	-0.965303	34.9278	3.42162e-09	8.94736e-09
PTGDS	1.32514	4.26568	45.8086	1.30387e-11	4.07719e-11
KCTD12	1.32487	5.90539	63.9561	1.27225e-15	5.33667e-15
SOX15	1.32441	-0.205428	70.4142	4.80716e-17	2.21604e-16
SH3GL2	1.32415	-1.02998	15.3244	9.05401e-05	0.000159822
WFIKKN2	1.32217	-2.28141	20.5805	5.71745e-06	1.13279e-05
KL	1.32113	0.789604	33.5104	7.08832e-09	1.80721e-08
EPB41L4B	1.32108	6.82757	171.042	4.38189e-39	6.86003e-38
ZNF492	1.32076	-2.01341	15.0522	0.000104576	0.000183417
RNF125	1.32046	3.45263	77.4154	1.38533e-18	7.05318e-18
TMEM63C	1.32036	3.22235	35.2777	2.85883e-09	7.51331e-09
FAM161B	1.3201	1.93897	208.722	2.61067e-47	5.98771e-46
ADAMTSL4	1.31974	3.07484	78.3906	8.4552e-19	4.35523e-18
SAMD9	1.31849	4.61162	63.28	1.79315e-15	7.42668e-15
CYSLTR2	1.31823	-0.203974	52.696	3.89389e-13	1.35609e-12
FGF9	1.31754	0.153266	28.343	1.01614e-07	2.35577e-07
CERS1	1.31659	-2.2223	33.1766	8.41588e-09	2.1306e-08
P2RY13	1.31658	1.53373	48.5309	3.25122e-12	1.05801e-11
PJA2	1.31647	6.24167	271.535	5.25362e-61	2.11155e-59
LEPR	1.31593	2.72282	90.2392	2.1104e-21	1.267e-20
MEOX1	1.31564	1.17232	53.5661	2.50043e-13	8.83313e-13
COL28A1	1.31561	1.94204	41.7106	1.05832e-10	3.0817e-10
SMPD3	1.31389	5.48501	105.251	1.0758e-24	7.84445e-24
ZNF304	1.3128	1.8466	54.4512	1.59359e-13	5.72514e-13
A1CF	1.3126	4.75638	71.5933	2.64457e-17	1.23719e-16
APBA1	1.31194	2.76086	91.6612	1.02864e-21	6.29303e-21
ATP8A1	1.31176	5.19606	87.9609	6.67609e-21	3.90841e-20
RBKS	1.31147	2.38336	224.05	1.18286e-50	3.1899e-49
PITPNM3	1.31102	4.13567	82.9128	8.57539e-20	4.701e-19
FAM110B	1.3086	0.948811	64.6525	8.9344e-16	3.78377e-15
NDRG2	1.30733	6.39896	169.576	9.15924e-39	1.41145e-37
PCDHA3	1.30722	-1.98538	29.4268	5.80698e-08	1.37369e-07
SLC4A1	1.30587	-3.18306	18.0411	2.16185e-05	4.03822e-05
CD302	1.30526	2.16284	114.396	1.06717e-26	8.81572e-26
TSPAN18	1.3052	3.9194	58.5856	1.94636e-14	7.51227e-14
LPPR5	1.30491	-2.70328	26.6164	2.48128e-07	5.55457e-07
C16orf45	1.30432	3.00858	82.7451	9.3349e-20	5.10231e-19
MRO	1.30425	-0.654117	33.5053	7.10689e-09	1.81167e-08
TMPRSS2	1.30419	7.89731	160.025	1.11708e-36	1.56297e-35
ZNF831	1.30418	0.0696342	41.2218	1.35895e-10	3.93108e-10
FAM132A	1.30415	2.27929	44.9794	1.99118e-11	6.14821e-11
A2M	1.30348	8.23514	105.615	8.95492e-25	6.57271e-24
SFTPD	1.30124	-2.17569	22.8143	1.7843e-06	3.70879e-06
ZNF385D	1.30086	-0.214489	32.7064	1.07184e-08	2.69006e-08
ITGB7	1.30048	2.63641	60.2233	8.46824e-15	3.34173e-14
TLX2	1.30032	-1.32013	36.2377	1.74656e-09	4.66569e-09
CIPC	1.3	4.97255	472.16	1.08552e-104	1.83332e-102
NUTM2D	1.29997	-1.00965	116.53	3.63926e-27	3.07937e-26
ITPKA	1.29996	4.11322	62.7456	2.35203e-15	9.67665e-15
PELI2	1.29796	3.51399	84.5611	3.72525e-20	2.09084e-19
FAM65B	1.29774	2.46291	59.6155	1.15321e-14	4.51033e-14
GJC1	1.29756	2.63132	72.2223	1.92268e-17	9.05301e-17
MT-ND6	1.29751	9.36819	61.9296	3.55953e-15	1.44665e-14
LRRK2	1.29748	2.00974	38.2945	6.08344e-10	1.67958e-09
ACVR1C	1.29746	2.81079	61.9538	3.51606e-15	1.43003e-14
ZNF454	1.29713	-1.7273	62.1778	3.13808e-15	1.27972e-14
PPARGC1B	1.29698	4.39266	184.627	4.73429e-42	8.58539e-41
CXorf21	1.29687	0.555227	65.139	6.97953e-16	2.97774e-15
PDZD3	1.29676	3.20846	49.6483	1.83931e-12	6.09699e-12
RIMS3	1.29663	3.05024	55.9512	7.42921e-14	2.74937e-13
ENPP1	1.29623	3.46598	80.4433	2.99167e-19	1.58094e-18
FGF7	1.29592	2.54748	38.1188	6.65647e-10	1.83343e-09
EBI3	1.2943	0.91563	65.6939	5.26695e-16	2.26617e-15
IL10RA	1.29412	4.10528	70.4365	4.75322e-17	2.19178e-16
CDON	1.29379	2.41907	82.1127	1.28541e-19	6.9419e-19
SPON1	1.29367	5.65212	33.5845	6.82331e-09	1.7415e-08
UNC79	1.29364	-1.08728	90.7211	1.65417e-21	1.00028e-20
OTC	1.29277	1.91652	16.0873	6.04874e-05	0.000108491
SNX24	1.2927	2.67513	126.304	2.63753e-29	2.51853e-28
C1QA	1.29185	6.3204	63.8262	1.35893e-15	5.68603e-15
SSC5D	1.2911	3.84321	37.9056	7.42537e-10	2.03762e-09
RADIL	1.29096	-0.0236504	31.374	2.12807e-08	5.2149e-08
CD96	1.29074	2.27964	58.9941	1.58148e-14	6.13228e-14
MAP4K1	1.29035	2.48154	68.4686	1.28913e-16	5.77088e-16
MS4A6A	1.28966	4.50211	65.9219	4.69145e-16	2.02533e-15
ZNF582	1.28933	-0.379905	64.998	7.49749e-16	3.19384e-15
PHYHD1	1.28881	1.13542	53.4023	2.71779e-13	9.56865e-13
CYP26B1	1.28841	1.62644	53.2161	2.98801e-13	1.04891e-12
ZSCAN18	1.28819	3.16967	48.8602	2.74875e-12	8.98868e-12
ECI2	1.28804	5.01176	114.034	1.28072e-26	1.04917e-25
ZFPM2	1.28773	1.07882	50.5735	1.14784e-12	3.86077e-12
SCHIP1	1.28729	-1.07213	66.0501	4.396e-16	1.90274e-15
RECK	1.28704	2.62157	119.498	8.14722e-28	7.13949e-27
SSTR1	1.28681	3.06371	52.2206	4.96033e-13	1.71321e-12
NIPAL1	1.28642	4.94597	149.626	2.09281e-34	2.59776e-33
GSTM1	1.28467	2.56469	16.5699	4.68886e-05	8.48829e-05
HSD17B6	1.28449	1.48843	76.4626	2.24426e-18	1.12179e-17
P2RX4	1.28445	5.57738	187.548	1.09061e-42	2.02387e-41
AQP12A	1.28441	-2.00167	25.3322	4.82585e-07	1.05516e-06
MUC4	1.28438	6.71765	28.339	1.01822e-07	2.35928e-07
LURAP1	1.28339	-1.34776	79.4803	4.87063e-19	2.54014e-18
CAMP	1.2831	-2.7381	25.2694	4.98559e-07	1.08852e-06
CROT	1.2812	3.97753	156.439	6.78773e-36	9.09382e-35
TEK	1.28087	2.75685	89.4849	3.08989e-21	1.83854e-20
SUCLG2	1.2794	7.11467	229.381	8.13262e-52	2.3047e-50
DPEP2	1.2793	0.926354	62.1412	3.19685e-15	1.30305e-14
KIAA1161	1.27878	6.49421	207.987	3.77668e-47	8.61474e-46
HSD17B11	1.27736	6.92562	198.122	5.36676e-45	1.13585e-43
SOWAHA	1.27683	4.3062	65.8276	4.92149e-16	2.12135e-15
TMIE	1.2768	-1.71273	54.2032	1.80794e-13	6.46741e-13
UGT2B11	1.27647	-3.31452	12.8343	0.000340325	0.000564899
UGT3A2	1.27614	-2.63906	20.7534	5.22383e-06	1.03854e-05
CD37	1.27328	3.59515	55.7908	8.06086e-14	2.97917e-13
DENND2A	1.27318	3.31232	107.135	4.15806e-25	3.11621e-24
DCHS2	1.27294	0.206055	14.9168	0.000112361	0.000196452
TSHZ3	1.27101	2.67847	74.3252	6.62527e-18	3.209e-17
CHI3L2	1.27078	0.650017	31.511	1.98314e-08	4.87477e-08
MGAT4A	1.27041	6.09472	176.778	2.44839e-40	4.06524e-39
ARHGEF18	1.26951	3.55178	202.735	5.28451e-46	1.15499e-44
ZNF568	1.26876	0.858545	64.854	8.06588e-16	3.42549e-15
GLOD5	1.26817	1.06304	68.7502	1.11758e-16	5.02849e-16
MESP2	1.26801	-0.360287	44.7916	2.19161e-11	6.74713e-11
SYTL2	1.26799	6.05416	105.443	9.76763e-25	7.14726e-24
FBLIM1	1.26742	6.64453	338.735	1.20354e-75	8.45512e-74
RNASEL	1.26685	3.84627	197.585	7.02815e-45	1.46705e-43
OLFML1	1.26529	2.50197	83.3714	6.79983e-20	3.75473e-19
RSPO3	1.26525	1.97336	29.4053	5.87156e-08	1.38779e-07
C16orf62	1.26342	4.79373	90.8864	1.52159e-21	9.21442e-21
CCL5	1.26317	4.54949	44.0019	3.28055e-11	9.96201e-11
TWIST2	1.26311	0.614913	44.8348	2.14378e-11	6.60476e-11
RPS6KA6	1.26217	2.99275	29.2416	6.38916e-08	1.50503e-07
ZNF829	1.26207	0.021799	52.5869	4.11629e-13	1.42937e-12
CACNB1	1.26206	2.79103	133.583	6.74121e-31	7.01387e-30
SLC39A5	1.26142	6.59849	43.6053	4.0176e-11	1.20991e-10
ADH6	1.26105	3.35724	36.6147	1.43943e-09	3.86872e-09
FOXN3	1.26035	5.54346	199.983	2.10677e-45	4.52766e-44
ANGPT1	1.26026	1.48044	58.2767	2.27721e-14	8.75286e-14
ESR2	1.25977	-0.55319	86.1419	1.67477e-20	9.5832e-20
SUSD2	1.25924	2.88033	39.3573	3.52931e-10	9.94943e-10
LRRTM4	1.25899	-2.31018	15.5993	7.82837e-05	0.000138964
ESR1	1.2581	-0.20213	49.378	2.11098e-12	6.96441e-12
CTSW	1.25759	1.82704	36.2095	1.77204e-09	4.73147e-09
CD33	1.25735	0.970895	64.8984	7.88591e-16	3.35246e-15
DOCK10	1.25697	3.19737	76.4974	2.205e-18	1.10349e-17
CHST8	1.25564	-2.23173	12.1401	0.000493499	0.000805633
KIR3DL2	1.25549	-3.07081	13.7718	0.000206416	0.000350739
HVCN1	1.25516	1.86301	108.244	2.37663e-25	1.80378e-24
MTUS2	1.25489	-1.00202	28.5536	9.11391e-08	2.11999e-07
KIF13B	1.25478	6.58892	147.825	5.17971e-34	6.31691e-33
STAC2	1.25458	-1.77217	20.0451	7.56377e-06	1.48104e-05
IGSF3	1.25446	4.91474	183.871	6.92405e-42	1.2435e-40
MYZAP	1.25435	2.12269	107.675	3.1665e-25	2.38486e-24
CLIC2	1.25412	2.66703	70.9221	3.71609e-17	1.72114e-16
MARVELD3	1.25399	5.43642	262.022	6.2198e-59	2.311e-57
SLC10A1	1.2539	-2.49496	46.9347	7.33923e-12	2.33426e-11
ABCA5	1.25376	4.19677	99.3986	2.06466e-23	1.4073e-22
LEP	1.25358	-0.502598	6.99118	0.00819124	0.0116689
TBC1D9	1.25345	3.97627	93.7328	3.61125e-22	2.27849e-21
PMP22	1.25265	5.74447	78.5521	7.79155e-19	4.02082e-18
EPHA10	1.25189	4.28113	102.203	5.01047e-24	3.5244e-23
PEX11A	1.25112	3.88442	210.638	9.96788e-48	2.32769e-46
URAD	1.2511	3.17313	13.6897	0.000215634	0.000365512
GPR174	1.24994	-1.00615	30.1956	3.90602e-08	9.3445e-08
CACNA1A	1.24963	-0.0713002	53.8102	2.20829e-13	7.83919e-13
NCR3	1.24935	-1.10175	43.0518	5.33109e-11	1.58407e-10
GRIK2	1.24681	-0.79967	26.6656	2.41886e-07	5.4228e-07
FLI1	1.24654	3.18454	95.7072	1.33192e-22	8.62834e-22
STAC	1.24627	-0.367148	28.4084	9.82399e-08	2.27977e-07
NDRG1	1.24513	8.77772	94.9701	1.93286e-22	1.23917e-21
BDKRB2	1.24509	4.4069	132.16	1.3806e-30	1.41617e-29
SLAMF1	1.24363	1.36745	67.2697	2.36797e-16	1.04108e-15
ZFYVE28	1.24363	3.80976	128.862	7.27172e-30	7.13935e-29
ADD2	1.2434	-0.0268029	22.7624	1.83317e-06	3.80565e-06
LRRC75A	1.24298	4.69336	156.122	7.96109e-36	1.06063e-34
KLHDC8B	1.24294	3.30518	109.706	1.13676e-25	8.81569e-25
SLC18A2	1.24166	-0.302726	77.9434	1.06034e-18	5.42501e-18
MAGI2	1.24135	1.6559	98.2798	3.63259e-23	2.43337e-22
GIMAP4	1.24134	3.75552	81.4375	1.80895e-19	9.68792e-19
CSPG4	1.24107	4.65161	63.3731	1.71039e-15	7.10326e-15
ALAS2	1.24069	-1.88989	20.607	5.63887e-06	1.11775e-05
USP51	1.24065	-0.108713	71.0105	3.55332e-17	1.64986e-16
ENOX1	1.24024	0.62373	61.6609	4.08e-15	1.65216e-14
TFCP2L1	1.23953	6.21804	55.2868	1.04164e-13	3.80601e-13
NEURL1	1.23952	3.93761	26.4526	2.70083e-07	6.02829e-07
LTBP4	1.2394	7.22981	81.6418	1.63124e-19	8.75582e-19
RGL1	1.23935	3.85798	118.016	1.71967e-27	1.47299e-26
SLC35D1	1.23901	6.1408	186.724	1.6497e-42	3.03778e-41
TMEM47	1.23774	3.82104	59.5059	1.21929e-14	4.76433e-14
VAMP2	1.23751	5.18437	198.354	4.77571e-45	1.01204e-43
NLGN3	1.23743	0.478409	75.2671	4.11147e-18	2.02069e-17
PDE4D	1.23732	4.20969	106.962	4.53771e-25	3.39162e-24
KCTD9	1.23731	4.77797	142.98	5.93707e-33	6.87927e-32
TAGAP	1.2373	2.6164	57.3263	3.69191e-14	1.39563e-13
RBM47	1.23675	7.44232	290.727	3.45282e-65	1.64946e-63
NPR3	1.23645	1.63995	21.1399	4.26934e-06	8.56019e-06
CASD1	1.23561	4.45131	163.406	2.03918e-37	2.96479e-36
DZIP1	1.2353	2.18709	79.6334	4.50736e-19	2.35583e-18
FOSB	1.23434	5.4617	23.6903	1.1315e-06	2.39325e-06
ILK	1.23423	3.75105	162.794	2.77496e-37	3.99978e-36
ELMOD1	1.2334	-2.44954	23.6212	1.17289e-06	2.47673e-06
CSF2RB	1.23322	3.8389	51.2088	8.30473e-13	2.82858e-12
LPCAT3	1.23265	4.57469	209.431	1.82811e-47	4.2394e-46
APLP1	1.23265	1.03618	39.6608	3.0213e-10	8.56061e-10
ACADM	1.23185	5.45521	137.131	1.12914e-31	1.22992e-30
ZER1	1.23121	5.93905	351.539	1.95918e-78	1.54517e-76
EFNA5	1.23059	2.38202	32.2773	1.33663e-08	3.32814e-08
CPT1A	1.22915	7.35699	228.073	1.56926e-51	4.40977e-50
ST8SIA6	1.22884	-0.0465933	26.9263	2.11359e-07	4.76783e-07
KLHDC1	1.22857	0.306949	116.214	4.26695e-27	3.5869e-26
SLC31A2	1.22738	0.390917	85.3522	2.4969e-20	1.41711e-19
ST6GALNAC3	1.22738	1.18159	65.4175	6.05974e-16	2.59725e-15
TMEM140	1.22728	4.02837	199.435	2.77472e-45	5.93441e-44
FBLN2	1.22717	5.70158	34.1011	5.23229e-09	1.3484e-08
NEDD4L	1.22615	6.16082	214.796	1.23458e-48	2.99596e-47
DACH2	1.22603	-2.79691	11.2242	0.000807375	0.00128921
TSC22D3	1.22579	5.75985	95.2825	1.65066e-22	1.06232e-21
BMF	1.22512	4.21308	116.569	3.5674e-27	3.0201e-26
PNMAL1	1.2251	0.916266	38.4426	5.63878e-10	1.56093e-09
XCR1	1.22502	0.227143	24.1579	8.8752e-07	1.89326e-06
PRKG1	1.22447	3.19375	74.1182	7.35758e-18	3.55237e-17
ETNK1	1.22414	6.52321	139.136	4.11394e-32	4.61335e-31
GNAL	1.22323	2.39453	82.0359	1.33637e-19	7.20315e-19
IGSF5	1.22194	-2.46836	27.9646	1.23557e-07	2.84087e-07
LXN	1.22089	4.16774	115.305	6.74776e-27	5.62987e-26
CD40LG	1.22039	0.0178853	50.7506	1.04883e-12	3.54702e-12
PCP4	1.22025	2.0784	11.1433	0.000843335	0.00134368
GPR146	1.21972	-0.253886	79.2904	5.36197e-19	2.79116e-18
CSF1R	1.21952	5.24764	55.4337	9.66663e-14	3.54288e-13
CYP4F12	1.21842	4.73363	59.4725	1.24014e-14	4.84239e-14
TGFBR3L	1.21814	-1.52479	24.5007	7.4283e-07	1.59662e-06
LITAF	1.21616	7.42096	288.403	1.1082e-64	5.17573e-63
GBP3	1.21575	5.91398	62.3747	2.83944e-15	1.1619e-14
DOCK2	1.21513	3.79327	53.6655	2.37701e-13	8.42025e-13
AQP11	1.21405	1.99689	134.082	5.24204e-31	5.49855e-30
EPAS1	1.21399	7.28568	184.122	6.10166e-42	1.09935e-40
HK2	1.2129	7.53597	118.377	1.43401e-27	1.23528e-26
EVI2A	1.21282	2.18567	46.705	8.25161e-12	2.61351e-11
GPR156	1.2125	-1.92044	34.8615	3.54006e-09	9.25131e-09
HIST1H3E	1.21238	-0.0859525	63.4759	1.6234e-15	6.75372e-15
FPGT-TNNI3K	1.21152	-2.13816	39.1279	3.96938e-10	1.11337e-09
DMPK	1.21125	4.94949	97.9135	4.3707e-23	2.90916e-22
NIPAL4	1.2105	-0.11551	24.7473	6.53593e-07	1.41208e-06
PRSS36	1.21038	1.62157	95.2877	1.64632e-22	1.05994e-21
TRPA1	1.20974	3.1931	29.7426	4.93397e-08	1.17315e-07
KLF8	1.2096	1.13317	68.8835	1.04455e-16	4.7088e-16
ACAT1	1.20956	6.02324	174.834	6.50752e-40	1.05739e-38
GPR55	1.20876	0.225782	28.147	1.1244e-07	2.59418e-07
CASP16	1.20807	-0.548429	32.6218	1.11951e-08	2.8059e-08
MRC1	1.2078	4.22975	31.2422	2.27756e-08	5.56655e-08
FLRT1	1.20748	0.353166	39.5745	3.15776e-10	8.93212e-10
ARHGAP15	1.20713	2.0058	85.1766	2.72869e-20	1.54447e-19
ATOH1	1.20704	4.55718	18.2816	1.90542e-05	3.58083e-05
STARD9	1.20537	2.82371	70.6418	4.28344e-17	1.97952e-16
ATL1	1.20451	2.59261	126.228	2.74156e-29	2.6119e-28
PTK2B	1.20445	5.96633	158.72	2.1546e-36	2.9699e-35
LIPC	1.2043	0.719572	12.1708	0.000485435	0.00079309
SCIMP	1.20348	1.64692	50.6694	1.0931e-12	3.69149e-12
PDE6G	1.20279	-0.809848	53.1391	3.10743e-13	1.089e-12
MEOX2	1.20248	0.484301	19.4285	1.04435e-05	2.01828e-05
RIMKLB	1.20233	2.2731	53.9163	2.09215e-13	7.43795e-13
SLC46A1	1.20118	2.80464	93.8807	3.3513e-22	2.11848e-21
USH1G	1.20103	-2.39705	11.5142	0.000690652	0.00111014
MIER1	1.20067	5.57722	172.633	1.96815e-39	3.14003e-38
SOSTDC1	1.19977	2.8288	21.8114	3.00812e-06	6.10386e-06
AP3S2	1.19972	4.75878	364.983	2.31503e-81	2.0589e-79
AK5	1.19961	-0.417901	29.2695	6.29803e-08	1.48461e-07
NAALAD2	1.1995	-0.708054	70.2621	5.19259e-17	2.38976e-16
KLRC1	1.19669	-1.21855	26.0059	3.40379e-07	7.52895e-07
ZNF528	1.19638	2.01727	41.2662	1.32846e-10	3.84553e-10
LGR4	1.19581	6.329	147.815	5.20724e-34	6.34584e-33
DPY19L2	1.19551	-0.888856	30.8834	2.73999e-08	6.6328e-08
PROB1	1.19389	2.39355	150.664	1.24085e-34	1.55642e-33
TSHZ1	1.19382	4.9093	179.636	5.82009e-41	9.95009e-40
FAM134B	1.19328	5.09459	69.8589	6.3703e-17	2.91174e-16
FAM110D	1.193	0.220986	73.4745	1.01946e-17	4.87988e-17
PDE8A	1.19294	5.42289	276.875	3.60189e-62	1.51316e-60
LIPH	1.19095	6.1331	98.0501	4.07931e-23	2.72063e-22
RANBP3L	1.19042	-2.26185	24.3547	8.01307e-07	1.71635e-06
F2RL1	1.18963	6.75454	169.326	1.03863e-38	1.5976e-37
PLD1	1.18927	5.06482	147.147	7.28603e-34	8.80856e-33
SLC25A42	1.18918	2.95471	173.753	1.12102e-39	1.80921e-38
PTRF	1.18884	7.1011	70.4877	4.63144e-17	2.13621e-16
BCL2L15	1.1886	5.62107	69.1375	9.18303e-17	4.15198e-16
FAM214A	1.18779	4.13728	193.621	5.15106e-44	1.02409e-42
ADAM11	1.1874	-0.84686	35.6068	2.41443e-09	6.38654e-09
TRAT1	1.18715	-0.376381	32.0897	1.47212e-08	3.65408e-08
AKR1B15	1.18678	-0.844095	13.7762	0.00020593	0.000349949
ARHGEF6	1.18663	3.4791	79.931	3.87706e-19	2.03275e-18
FLRT2	1.18443	2.44246	40.4741	1.9924e-10	5.71406e-10
AKAP2	1.18426	-0.787964	47.0598	6.88548e-12	2.19286e-11
PPP1R36	1.18273	2.08679	60.4696	7.47254e-15	2.96139e-14
ZNF772	1.18239	0.952189	36.3092	1.6837e-09	4.50208e-09
C10orf128	1.181	2.49405	63.3189	1.75805e-15	7.29213e-15
DERL3	1.18082	4.26465	47.6608	5.0673e-12	1.62777e-11
TSHR	1.18015	-1.89746	27.1818	1.8519e-07	4.19449e-07
NCKAP1L	1.18015	4.31365	56.6576	5.18693e-14	1.94234e-13
COL23A1	1.18001	0.239614	57.5988	3.21424e-14	1.22224e-13
CD52	1.1796	3.622	53.4777	2.61546e-13	9.22585e-13
SPINK6	1.17907	-2.90205	9.58787	0.00195867	0.00299488
FBXO27	1.17849	-0.0862424	32.8327	1.00439e-08	2.52495e-08
IL17B	1.17812	-1.70578	53.749	2.27811e-13	8.08191e-13
EHHADH	1.17605	4.51321	146.171	1.19143e-33	1.42494e-32
PRRT4	1.17592	-1.32607	15.2019	9.66058e-05	0.000169955
SIPA1L2	1.17571	5.41213	109.356	1.35599e-25	1.04383e-24
GP1BA	1.17556	-0.029329	62.5789	2.55983e-15	1.05057e-14
LARGE	1.1748	4.74955	160.276	9.84747e-37	1.38129e-35
GAB1	1.17449	4.74382	226.679	3.15951e-51	8.78985e-50
APBB1IP	1.17447	2.7263	56.3685	6.0084e-14	2.23992e-13
CFH	1.17326	4.70945	52.5929	4.10368e-13	1.42529e-12
LMO2	1.17311	2.66028	104.944	1.25657e-24	9.15065e-24
EHD2	1.1715	5.78057	59.0241	1.55756e-14	6.04513e-14
GOLM1	1.17108	8.32263	117.187	2.61254e-27	2.22752e-26
PM20D1	1.17098	-2.53914	27.4055	1.64964e-07	3.75061e-07
ABHD5	1.17	3.86857	254.581	2.6054e-57	9.09441e-56
PEBP4	1.16878	-3.14963	22.8689	1.73438e-06	3.60951e-06
AKAP9	1.16827	5.98176	117.06	2.78564e-27	2.37027e-26
NUDT11	1.16702	-0.228893	36.7232	1.36153e-09	3.66405e-09
EFHD1	1.16665	1.44861	55.0394	1.1814e-13	4.296e-13
FAM19A2	1.16523	-0.385667	97.5575	5.23135e-23	3.46272e-22
[truncated: 2,918 more rows]
