# Supplementary material for: An age stratified analysis of the biomarkers in patients with colorectal cancer
Source: Sci Rep. 2021 Nov 17;11:22464. doi: 10.1038/s41598-021-01850-x (PMC8599678; doi:10.1038/s41598-021-01850-x)
Supplement: Supplementary file 3 — Supplementary Table S3. [file 41598_2021_1850_MOESM3_ESM.xls]

## Sheet: Sheet1
Legend:DEGs between young and old groups
ONTOLOGY	ID	Description	GeneRatio	BgRatio	pvalue	p.adjust	qvalue	geneID	Count
BP	GO:0050804	modulation of chemical synaptic transmission	22/250	436/18670	1.09464e-07	0.000181623	0.000161027	NEUROD2/CUX2/CELF4/JPH4/JPH3/RIMS4/SNCA/SLC8A2/IGSF11/SYT4/LRRC4C/ADRA1A/UNC13C/NLGN1/NPTX1/SNAP25/WNT3A/KCNB1/CALB2/NRXN1/CBLN1/ADIPOQ	22
BP	GO:0099177	regulation of trans-synaptic signaling	22/250	437/18670	1.13906e-07	0.000181623	0.000161027	NEUROD2/CUX2/CELF4/JPH4/JPH3/RIMS4/SNCA/SLC8A2/IGSF11/SYT4/LRRC4C/ADRA1A/UNC13C/NLGN1/NPTX1/SNAP25/WNT3A/KCNB1/CALB2/NRXN1/CBLN1/ADIPOQ	22
BP	GO:0048167	regulation of synaptic plasticity	14/250	187/18670	2.36197e-07	0.000251078	0.000222605	NEUROD2/JPH4/JPH3/RIMS4/SNCA/SLC8A2/IGSF11/SYT4/UNC13C/NLGN1/SNAP25/KCNB1/CALB2/CBLN1	14
BP	GO:0099003	vesicle-mediated transport in synapse	14/250	213/18670	1.1429e-06	0.000911179	0.000807851	SYT5/SYT6/SNCB/RIMS4/SNCA/SYT4/SYN2/ADRA1A/UNC13C/NLGN1/SNAP25/WNT3A/CALY/NRXN1	14
BP	GO:0021846	cell proliferation in forebrain	6/250	28/18670	1.59759e-06	0.00101894	0.000903393	POU3F2/KIF1A/POU3F3/FGF8/SIX3/WNT3A	6
BP	GO:0099504	synaptic vesicle cycle	13/250	193/18670	2.11228e-06	0.0010697	0.000948398	SYT5/SYT6/SNCB/RIMS4/SNCA/SYT4/SYN2/ADRA1A/UNC13C/NLGN1/SNAP25/WNT3A/NRXN1	13
BP	GO:1905606	regulation of presynapse assembly	6/250	30/18670	2.46207e-06	0.0010697	0.000948398	SNCA/NLGN1/WNT3A/NRXN1/SLITRK2/CBLN1	6
BP	GO:0017156	calcium-ion regulated exocytosis	8/250	66/18670	2.7158e-06	0.0010697	0.000948398	SYT5/SYT6/RIMS4/SYT10/SYT4/SYN2/UNC13C/KCNB1	8
BP	GO:0099174	regulation of presynapse organization	6/250	31/18670	3.01891e-06	0.0010697	0.000948398	SNCA/NLGN1/WNT3A/NRXN1/SLITRK2/CBLN1	6
BP	GO:0030534	adult behavior	11/250	144/18670	3.88611e-06	0.00123928	0.00109875	SEZ6/UNC79/LEP/SNCA/SPTBN4/UCHL1/EN1/SLITRK5/NRXN1/OPRD1/ALK	11
BP	GO:0042391	regulation of membrane potential	19/250	434/18670	6.63677e-06	0.00187707	0.00166421	HCN4/CUX2/SEZ6/CELF4/RIMS4/GABRP/P2RX2/SNCA/CLDN19/IGSF11/CD36/TCL1A/SCN4A/ADRA1A/NLGN1/KCNB1/NRXN1/OPRD1/CBLN1	19
BP	GO:0048791	calcium ion-regulated exocytosis of neurotransmitter	5/250	21/18670	7.0633e-06	0.00187707	0.00166421	SYT5/SYT6/RIMS4/SYT4/UNC13C	5
BP	GO:0060079	excitatory postsynaptic potential	9/250	100/18670	7.89905e-06	0.0019377	0.00171796	CUX2/SEZ6/CELF4/P2RX2/SNCA/IGSF11/NLGN1/NRXN1/CBLN1	9
BP	GO:0099565	chemical synaptic transmission, postsynaptic	9/250	108/18670	1.48027e-05	0.00317291	0.0028131	CUX2/SEZ6/CELF4/P2RX2/SNCA/IGSF11/NLGN1/NRXN1/CBLN1	9
BP	GO:0098815	modulation of excitatory postsynaptic potential	6/250	41/18670	1.64823e-05	0.00317291	0.0028131	CUX2/CELF4/IGSF11/NLGN1/NRXN1/CBLN1	6
BP	GO:0006836	neurotransmitter transport	14/250	270/18670	1.76772e-05	0.00317291	0.0028131	SYT5/SYT6/RIMS4/SNCA/HBB/SYT4/SYN2/SLC6A15/SLC6A19/ADRA1A/UNC13C/NLGN1/SNAP25/NRXN1	14
BP	GO:0050433	regulation of catecholamine secretion	7/250	62/18670	1.86384e-05	0.00317291	0.0028131	SYT5/SYT6/CHGA/SNCA/SYT10/SYT4/KCNB1	7
BP	GO:0007269	neurotransmitter secretion	11/250	170/18670	1.89041e-05	0.00317291	0.0028131	SYT5/SYT6/RIMS4/SNCA/SYT4/SYN2/ADRA1A/UNC13C/NLGN1/SNAP25/NRXN1	11
BP	GO:0099643	signal release from synapse	11/250	170/18670	1.89041e-05	0.00317291	0.0028131	SYT5/SYT6/RIMS4/SNCA/SYT4/SYN2/ADRA1A/UNC13C/NLGN1/SNAP25/NRXN1	11
BP	GO:0098742	cell-cell adhesion via plasma-membrane adhesion molecules	14/250	273/18670	1.99916e-05	0.00318766	0.00282618	DSG1/CLDN19/IGSF11/PCDH9/LRRC4C/LGALS7B/NLGN1/TENM1/DSC3/NRXN1/SLITRK2/CBLN1/ADIPOQ/REG3A	14
BP	GO:0099054	presynapse assembly	6/250	43/18670	2.1853e-05	0.00331854	0.00294222	SNCA/NLGN1/WNT3A/NRXN1/SLITRK2/CBLN1	6
BP	GO:0050432	catecholamine secretion	7/250	64/18670	2.30142e-05	0.00333601	0.00295771	SYT5/SYT6/CHGA/SNCA/SYT10/SYT4/KCNB1	7
BP	GO:0099172	presynapse organization	6/250	46/18670	3.24681e-05	0.00450177	0.00399127	SNCA/NLGN1/WNT3A/NRXN1/SLITRK2/CBLN1	6
BP	GO:0016079	synaptic vesicle exocytosis	9/250	120/18670	3.44351e-05	0.00450262	0.00399203	SYT5/SYT6/RIMS4/SNCA/SYT4/ADRA1A/UNC13C/NLGN1/SNAP25	9
BP	GO:0051952	regulation of amine transport	8/250	93/18670	3.52981e-05	0.00450262	0.00399203	SYT5/SYT6/CHGA/LEP/SNCA/SYT10/SYT4/KCNB1	8
BP	GO:0050808	synapse organization	17/250	408/18670	3.8258e-05	0.00469249	0.00416037	NEUROD2/CUX2/SEZ6/SNCB/INA/P2RX2/ERBB4/SNCA/LRRC4C/UNC13C/NLGN1/ADD2/WNT3A/SLITRK5/NRXN1/SLITRK2/CBLN1	17
BP	GO:0071248	cellular response to metal ion	11/250	188/18670	4.78375e-05	0.00565014	0.00500941	NEUROD2/SYT5/SYT6/SNCA/FABP4/SYT10/MT1H/SYT4/MT1M/NLGN1/CPNE4	11
BP	GO:0015837	amine transport	8/250	100/18670	5.95179e-05	0.00677867	0.00600997	SYT5/SYT6/CHGA/LEP/SNCA/SYT10/SYT4/KCNB1	8
BP	GO:0021549	cerebellum development	8/250	102/18670	6.85479e-05	0.0075379	0.00668311	NEUROD2/SEZ6/SSTR2/NEUROD1/CNTN1/SSTR3/EN1/CBLN1	8
BP	GO:0051937	catecholamine transport	7/250	77/18670	7.68689e-05	0.00817117	0.00724456	SYT5/SYT6/CHGA/SNCA/SYT10/SYT4/KCNB1	7
BP	GO:0051963	regulation of synapse assembly	8/250	106/18670	9.00421e-05	0.00911676	0.00808293	CUX2/SNCA/NLGN1/WNT3A/SLITRK5/NRXN1/SLITRK2/CBLN1	8
BP	GO:0050806	positive regulation of synaptic transmission	10/250	168/18670	9.14821e-05	0.00911676	0.00808293	CUX2/RIMS4/SNCA/SLC8A2/IGSF11/ADRA1A/NLGN1/SNAP25/CALB2/NRXN1	10
BP	GO:0051480	regulation of cytosolic calcium ion concentration	15/250	357/18670	9.98766e-05	0.00965172	0.00855721	ATP2B3/ATP2B2/JPH4/JPH3/P2RX2/SNCA/CD36/TRPA1/CCL19/MS4A1/ADRA1A/CXCR5/CALB2/CALCB/CALCA	15
BP	GO:0060078	regulation of postsynaptic membrane potential	9/250	140/18670	0.000114419	0.0105075	0.00931596	CUX2/SEZ6/CELF4/P2RX2/SNCA/IGSF11/NLGN1/NRXN1/CBLN1	9
BP	GO:0072503	cellular divalent inorganic cation homeostasis	18/250	493/18670	0.000123351	0.0105075	0.00931596	ATP2B3/ATP2B2/JPH4/JPH3/P2RX2/SNCA/SLC8A2/CD36/MT1H/TRPA1/CCL19/MS4A1/ADRA1A/MT1M/CXCR5/CALB2/CALCB/CALCA	18
BP	GO:0071277	cellular response to calcium ion	7/250	83/18670	0.000123991	0.0105075	0.00931596	NEUROD2/SYT5/SYT6/SYT10/SYT4/NLGN1/CPNE4	7
BP	GO:0022037	metencephalon development	8/250	111/18670	0.000124484	0.0105075	0.00931596	NEUROD2/SEZ6/SSTR2/NEUROD1/CNTN1/SSTR3/EN1/CBLN1	8
BP	GO:0021700	developmental maturation	13/250	284/18670	0.000125207	0.0105075	0.00931596	NEUROD2/SEZ6/FEV/LEP/PAEP/SPTBN4/EPHA8/SYT4/CCL19/UNC13C/SIX3/ROPN1/NRXN1	13
BP	GO:0007416	synapse assembly	10/250	177/18670	0.000140813	0.0115142	0.0102085	CUX2/ERBB4/SNCA/NLGN1/ADD2/WNT3A/SLITRK5/NRXN1/SLITRK2/CBLN1	10
BP	GO:0032760	positive regulation of tumor necrosis factor production	7/250	86/18670	0.000155103	0.0123333	0.0109347	LEP/ORM1/CD36/LBP/CCL19/ORM2/MMP8	7
BP	GO:0071241	cellular response to inorganic substance	11/250	215/18670	0.000158565	0.0123333	0.0109347	NEUROD2/SYT5/SYT6/SNCA/FABP4/SYT10/MT1H/SYT4/MT1M/NLGN1/CPNE4	11
BP	GO:1903557	positive regulation of tumor necrosis factor superfamily cytokine production	7/250	88/18670	0.00017915	0.0131528	0.0116613	LEP/ORM1/CD36/LBP/CCL19/ORM2/MMP8	7
BP	GO:0021953	central nervous system neuron differentiation	10/250	183/18670	0.000184874	0.0131528	0.0116613	MAP2/DLX5/LEP/ERBB4/SPTBN4/DLX2/NKX2-2/FGF8/WNT3A/CBLN1	10
BP	GO:0014046	dopamine secretion	5/250	40/18670	0.0001856	0.0131528	0.0116613	SYT5/SYT6/SNCA/SYT10/SYT4	5
BP	GO:0014059	regulation of dopamine secretion	5/250	40/18670	0.0001856	0.0131528	0.0116613	SYT5/SYT6/SNCA/SYT10/SYT4	5
BP	GO:0007409	axonogenesis	17/250	468/18670	0.000202018	0.0136944	0.0121414	POU3F2/DPYSL5/MAP2/DLX5/SPTBN4/EPHA8/OLFM1/UCHL1/COL25A1/LRRC4C/NPTX1/FGF8/WNT3A/SLITRK5/NRXN1/SEMA3D/SLITRK2	17
BP	GO:0030900	forebrain development	15/250	381/18670	0.000203354	0.0136944	0.0121414	POU3F2/KIF1A/SSTR2/NEUROD1/POU3F3/DLX5/ERBB4/DLX2/SSTR3/FGF8/SIX3/WNT3A/SLITRK5/LRP2/ALK	15
BP	GO:0015844	monoamine transport	7/250	90/18670	0.000206124	0.0136944	0.0121414	SYT5/SYT6/CHGA/SNCA/SYT10/SYT4/KCNB1	7
BP	GO:0017158	regulation of calcium ion-dependent exocytosis	5/250	43/18670	0.00026279	0.0171028	0.0151633	SYT5/SYT6/SYT10/SYT4/KCNB1	5
BP	GO:0051965	positive regulation of synapse assembly	6/250	68/18670	0.000296851	0.0186997	0.0165792	CUX2/NLGN1/SLITRK5/NRXN1/SLITRK2/CBLN1	6
BP	GO:0019932	second-messenger-mediated signaling	16/250	439/18670	0.000299055	0.0186997	0.0165792	NEUROD2/APLP1/NEUROD1/CHGA/JPH4/JPH3/P2RX2/CD36/CD22/MAFA/ADRA1A/NR5A1/CXCR5/GCG/CALCB/CALCA	16
BP	GO:0042445	hormone metabolic process	11/250	233/18670	0.00031758	0.0191447	0.0169737	CHST8/PCSK2/CHST9/LEP/SULT1E1/AKR1C2/RDH8/CRABP1/NR5A1/AFP/ADH1B	11
BP	GO:0051953	negative regulation of amine transport	4/250	25/18670	0.000318177	0.0191447	0.0169737	CHGA/LEP/SNCA/SYT4	4
BP	GO:0001505	regulation of neurotransmitter levels	14/250	355/18670	0.000324737	0.0191775	0.0170028	SYT5/SYT6/RIMS4/SNCA/HBB/CD36/SYT4/SYN2/ADRA1A/UNC13C/NLGN1/SNAP25/NRXN1/MMP8	14
BP	GO:0007157	heterophilic cell-cell adhesion via plasma membrane cell adhesion molecules	5/250	46/18670	0.000362204	0.0210013	0.0186197	LGALS7B/NLGN1/TENM1/CBLN1/REG3A	5
BP	GO:0099560	synaptic membrane adhesion	4/250	26/18670	0.000372097	0.0211896	0.0187867	LRRC4C/NLGN1/NRXN1/SLITRK2	4
BP	GO:0050954	sensory perception of mechanical stimulus	9/250	165/18670	0.00039171	0.0219071	0.0194228	ATP2B2/P2RX2/SPTBN4/EPYC/TRPA1/ATP6V0A4/COL2A1/LRP2/USH1G	9
BP	GO:0006953	acute-phase response	5/250	47/18670	0.000400942	0.0219071	0.0194228	ORM1/LBP/AHSG/ORM2/REG3A	5
BP	GO:0050805	negative regulation of synaptic transmission	6/250	72/18670	0.000405305	0.0219071	0.0194228	CELF4/SNCA/SYT4/KCNB1/CBLN1/ADIPOQ	6
BP	GO:0006874	cellular calcium ion homeostasis	16/250	458/18670	0.000475888	0.0252935	0.0224252	ATP2B3/ATP2B2/JPH4/JPH3/P2RX2/SNCA/SLC8A2/CD36/TRPA1/CCL19/MS4A1/ADRA1A/CXCR5/CALB2/CALCB/CALCA	16
BP	GO:2000463	positive regulation of excitatory postsynaptic potential	4/250	28/18670	0.000499021	0.0260881	0.0231298	CUX2/IGSF11/NLGN1/NRXN1	4
BP	GO:0031644	regulation of nervous system process	8/250	137/18670	0.000523405	0.0268305	0.0237879	CUX2/CELF4/IGSF11/NLGN1/NPTX1/NRXN1/OPRD1/CBLN1	8
BP	GO:0033138	positive regulation of peptidyl-serine phosphorylation	7/250	105/18670	0.000530047	0.0268305	0.0237879	SNCA/TCL1A/WNT3A/TENM1/GCG/OPRD1/CSF3	7
BP	GO:0021537	telencephalon development	11/250	249/18670	0.000555724	0.0276907	0.0245506	POU3F2/NEUROD1/POU3F3/DLX5/ERBB4/DLX2/FGF8/SIX3/WNT3A/SLITRK5/ALK	11
BP	GO:0033135	regulation of peptidyl-serine phosphorylation	8/250	139/18670	0.000576239	0.0281127	0.0249247	SNCA/SPTBN4/TCL1A/WNT3A/TENM1/GCG/OPRD1/CSF3	8
BP	GO:0008344	adult locomotory behavior	6/250	77/18670	0.000581824	0.0281127	0.0249247	SEZ6/SNCA/SPTBN4/UCHL1/EN1/OPRD1	6
BP	GO:0031115	negative regulation of microtubule polymerization	3/250	13/18670	0.000614332	0.028498	0.0252664	MAP2/SNCA/TUBB4A	3
BP	GO:0060401	cytosolic calcium ion transport	9/250	176/18670	0.000625639	0.028498	0.0252664	ATP2B3/JPH4/JPH3/P2RX2/SNCA/TRPA1/CCL19/MS4A1/ADRA1A	9
BP	GO:0006865	amino acid transport	8/250	141/18670	0.000633306	0.028498	0.0252664	SLC38A8/SLC7A14/LEP/SNCA/SYT4/SLC6A15/SLC6A19/SNAP25	8
BP	GO:0055074	calcium ion homeostasis	16/250	471/18670	0.00064326	0.028498	0.0252664	ATP2B3/ATP2B2/JPH4/JPH3/P2RX2/SNCA/SLC8A2/CD36/TRPA1/CCL19/MS4A1/ADRA1A/CXCR5/CALB2/CALCB/CALCA	16
BP	GO:0015872	dopamine transport	5/250	52/18670	0.000643418	0.028498	0.0252664	SYT5/SYT6/SNCA/SYT10/SYT4	5
BP	GO:0050885	neuromuscular process controlling balance	5/250	52/18670	0.000643418	0.028498	0.0252664	IGDCC3/JPH4/JPH3/NRXN1/USH1G	5
BP	GO:0007605	sensory perception of sound	8/250	145/18670	0.000761127	0.0332498	0.0294793	ATP2B2/P2RX2/SPTBN4/EPYC/ATP6V0A4/COL2A1/LRP2/USH1G	8
BP	GO:0006816	calcium ion transport	15/250	434/18670	0.000793785	0.0342078	0.0303287	ATP2B3/ATP2B2/JPH4/JPH3/P2RX2/SNCA/SLC8A2/TRPA1/CCL19/MS4A1/ADRA1A/WNT3A/STAC2/GCG/OPRD1	15
BP	GO:0015850	organic hydroxy compound transport	11/250	262/18670	0.000845457	0.0359488	0.0318723	LIPC/SYT5/SYT6/CHGA/LEP/SNCA/SYT10/CD36/SYT4/KCNB1/ADIPOQ	11
BP	GO:0051260	protein homooligomerization	13/250	351/18670	0.000943458	0.0393144	0.0348561	KCNB2/P2RX2/HRK/AQP4/TRPA1/KCTD16/TCL1A/ACADL/NLGN1/KCNB1/MAT1A/KCTD8/ADIPOQ	13
BP	GO:0061351	neural precursor cell proliferation	8/250	150/18670	0.000949265	0.0393144	0.0348561	POU3F2/KIF1A/POU3F3/FGF8/SIX3/WNT3A/LRP2/TRIM71	8
BP	GO:0030902	hindbrain development	8/250	152/18670	0.00103423	0.0421496	0.0373699	NEUROD2/SEZ6/SSTR2/NEUROD1/CNTN1/SSTR3/EN1/CBLN1	8
BP	GO:0060291	long-term synaptic potentiation	6/250	86/18670	0.00104416	0.0421496	0.0373699	SNCA/SLC8A2/IGSF11/NLGN1/SNAP25/CALB2	6
BP	GO:0048665	neuron fate specification	4/250	34/18670	0.00106139	0.0423095	0.0375116	POU3F2/FEV/NKX2-2/MYT1L	4
BP	GO:1903532	positive regulation of secretion by cell	14/250	403/18670	0.00112354	0.0442342	0.039218	LEP/SNCA/PAEP/ORM1/SYT10/SYT4/FOXL2/CCL19/NLGN1/VTCN1/ORM2/KCNB1/GCG/MMP8	14
BP	GO:0021872	forebrain generation of neurons	5/250	59/18670	0.00114886	0.0443299	0.0393029	DLX5/ERBB4/DLX2/FGF8/WNT3A	5
BP	GO:0050731	positive regulation of peptidyl-tyrosine phosphorylation	9/250	192/18670	0.00115918	0.0443299	0.0393029	LEP/CNTN1/ERBB4/CD36/ADRA1A/FGF8/WNT3A/CSF3/ADIPOQ	9
BP	GO:0007158	neuron cell-cell adhesion	3/250	16/18670	0.00116767	0.0443299	0.0393029	ASTN1/NLGN1/NRXN1	3
BP	GO:0009953	dorsal/ventral pattern formation	6/250	90/18670	0.00132285	0.049176	0.0435994	CER1/NKX2-2/FGF8/SIX3/EN1/WNT3A	6
BP	GO:0060402	calcium ion transport into cytosol	8/250	158/18670	0.00132616	0.049176	0.0435994	JPH4/JPH3/P2RX2/SNCA/TRPA1/CCL19/MS4A1/ADRA1A	8
CC	GO:0098793	presynapse	25/258	491/19717	7.74903e-09	2.43319e-06	1.93318e-06	ATP2B3/SYT5/KIF1A/SYT6/ATP2B2/SNCB/RIMS4/CNTN1/ERBB4/SNCA/SVOP/SYT10/SYT4/SYN2/KCTD16/ADRA1A/UNC13C/NLGN1/SNAP25/WNT3A/SYNPR/CALB2/NRXN1/KCTD8/OPRD1	25
CC	GO:0030672	synaptic vesicle membrane	9/258	104/19717	9.10654e-06	0.000744759	0.000591713	SYT5/SYT6/SNCA/SVOP/SYT4/SYN2/UNC13C/SYNPR/OPRD1	9
CC	GO:0099501	exocytic vesicle membrane	9/258	104/19717	9.10654e-06	0.000744759	0.000591713	SYT5/SYT6/SNCA/SVOP/SYT4/SYN2/UNC13C/SYNPR/OPRD1	9
CC	GO:0043025	neuronal cell body	20/258	497/19717	9.48738e-06	0.000744759	0.000591713	PCSK2/DPYSL5/SEZ6/MAP2/SYT5/KCNB2/KIF1A/P2RX2/SNCA/SPTBN4/OLFM1/SLC8A2/UCHL1/ASTN1/CD22/TUBB4A/SYT4/KCNB1/NRXN1/SST	20
CC	GO:0098978	glutamatergic synapse	16/258	349/19717	1.57081e-05	0.000787364	0.000625562	ATP2B3/SYT6/ATP2B2/ERBB4/SYT4/SYN2/LRRC4C/ADRA1A/NLGN1/NPTX1/SNAP25/WNT3A/CALY/NRXN1/SLITRK2/CBLN1	16
CC	GO:0097060	synaptic membrane	18/258	432/19717	1.68604e-05	0.000787364	0.000625562	SYT6/ATP2B2/RIMS4/GABRP/CNTN1/ERBB4/KCTD16/LRRC4C/ADRA1A/UNC13C/NLGN1/SNAP25/KCNB1/CALB2/NRXN1/KCTD8/OPRD1/CBLN1	18
CC	GO:0070382	exocytic vesicle	12/258	207/19717	1.91218e-05	0.000787364	0.000625562	SYT5/KIF1A/SYT6/SNCA/SVOP/SYT10/SYT4/SYN2/UNC13C/SNAP25/SYNPR/OPRD1	12
CC	GO:0030658	transport vesicle membrane	12/258	208/19717	2.00602e-05	0.000787364	0.000625562	SYT5/SCG3/SYT6/CHGA/SNCA/SVOP/SYT10/SYT4/SYN2/UNC13C/SYNPR/OPRD1	12
CC	GO:0008021	synaptic vesicle	11/258	191/19717	4.5172e-05	0.001576	0.00125214	SYT5/KIF1A/SYT6/SNCA/SVOP/SYT4/SYN2/UNC13C/SNAP25/SYNPR/OPRD1	11
CC	GO:0042734	presynaptic membrane	10/258	161/19717	5.31557e-05	0.00166909	0.0013261	RIMS4/CNTN1/ERBB4/KCTD16/ADRA1A/UNC13C/SNAP25/NRXN1/KCTD8/OPRD1	10
CC	GO:0030133	transport vesicle	16/258	392/19717	6.3613e-05	0.00181586	0.00144271	PCSK2/SYT5/KIF1A/SCG3/SYT6/CHGA/SNCA/SVOP/SYT10/SYT4/SYN2/UNC13C/NPTX1/SNAP25/SYNPR/OPRD1	16
CC	GO:0098982	GABA-ergic synapse	6/258	71/19717	0.000333044	0.00871465	0.00692381	ATP2B3/ATP2B2/ERBB4/ADRA1A/NRXN1/SLITRK2	6
CC	GO:0060076	excitatory synapse	5/258	50/19717	0.000483497	0.0116783	0.00927845	IGSF11/UNC13C/NLGN1/CALB2/CBLN1	5
CC	GO:0033391	chromatoid body	3/258	13/19717	0.000574755	0.0128909	0.0102419	TDRD1/PIWIL1/MAEL	3
CC	GO:0072562	blood microparticle	8/258	147/19717	0.000719239	0.0150561	0.0119621	HBB/ORM1/KRT1/SLC4A1/AHSG/ORM2/ITIH2/HBG2	8
CC	GO:0062023	collagen-containing extracellular matrix	14/258	406/19717	0.000974622	0.0182323	0.0144856	APLP1/ORM1/COL25A1/KRT1/MFAP5/AHSG/S100A7/ORM2/RBP3/COL2A1/ITIH2/CBLN1/ADIPOQ/MMP8	14
CC	GO:0005581	collagen trimer	6/258	87/19717	0.0009871	0.0182323	0.0144856	C1QL4/COL25A1/COLEC10/COL2A1/C1QTNF8/ADIPOQ	6
CC	GO:0098688	parallel fiber to Purkinje cell synapse	3/258	16/19717	0.00109318	0.0190572	0.015141	UNC13C/CALB2/CBLN1	3
CC	GO:0045211	postsynaptic membrane	12/258	323/19717	0.0011846	0.0190572	0.015141	ATP2B2/GABRP/CNTN1/ERBB4/KCTD16/LRRC4C/ADRA1A/NLGN1/KCNB1/KCTD8/OPRD1/CBLN1	12
CC	GO:0043198	dendritic shaft	4/258	36/19717	0.00121384	0.0190572	0.015141	SEZ6/MAP2/JPH4/NLGN1	4
CC	GO:0099240	intrinsic component of synaptic membrane	8/258	164/19717	0.00145788	0.0217988	0.0173192	SYT6/CNTN1/ERBB4/LRRC4C/ADRA1A/NLGN1/NRXN1/OPRD1	8
CC	GO:0031045	dense core granule	3/258	19/19717	0.00183754	0.0262267	0.0208372	SYT5/SYT4/OPRD1	3
CC	GO:0043186	P granule	3/258	20/19717	0.00214105	0.0268916	0.0213654	TDRD1/PIWIL1/MAEL	3
CC	GO:0045495	pole plasm	3/258	20/19717	0.00214105	0.0268916	0.0213654	TDRD1/PIWIL1/MAEL	3
CC	GO:0060293	germ plasm	3/258	20/19717	0.00214105	0.0268916	0.0213654	TDRD1/PIWIL1/MAEL	3
CC	GO:0099699	integral component of synaptic membrane	7/258	152/19717	0.0039272	0.0474285	0.0376821	SYT6/ERBB4/LRRC4C/ADRA1A/NLGN1/NRXN1/OPRD1	7
MF	GO:0019905	syntaxin binding	7/241	75/17696	7.19284e-05	0.00987129	0.00844111	SYT5/SYT6/SYT10/SYT4/UNC13C/SNAP25/SYNPR	7
MF	GO:0005544	calcium-dependent phospholipid binding	6/241	53/17696	8.05803e-05	0.00987129	0.00844111	SYT5/SYT6/ANXA10/SYT10/SYT4/CPNE4	6
MF	GO:0001228	DNA-binding transcription activator activity, RNA polymerase II-specific	17/241	439/17696	0.000114162	0.00987129	0.00844111	NEUROD2/POU3F2/NEUROD1/DLX5/DLX2/CSRNP3/FOXL2/MEOX2/MAFA/SIX3/RORB/ZNF750/VENTX/MYT1L/AIRE/NKX6-3/DMRT1	17
MF	GO:0046873	metal ion transmembrane transporter activity	17/241	439/17696	0.000114162	0.00987129	0.00844111	HCN4/ATP2B3/KCNB2/ATP2B2/JPH4/JPH3/SLC8A2/ASIC4/TRPA1/KCNQ5/SCN4A/SLC6A15/SLC6A19/SNAP25/KCNB1/ATP12A/SLC28A2	17
MF	GO:0001216	DNA-binding transcription activator activity	17/241	440/17696	0.000117327	0.00987129	0.00844111	NEUROD2/POU3F2/NEUROD1/DLX5/DLX2/CSRNP3/FOXL2/MEOX2/MAFA/SIX3/RORB/ZNF750/VENTX/MYT1L/AIRE/NKX6-3/DMRT1	17
MF	GO:0000149	SNARE binding	8/241	110/17696	0.000130746	0.00987129	0.00844111	SYT5/SYT6/SNCA/SYT10/SYT4/UNC13C/SNAP25/SYNPR	8
MF	GO:0005539	glycosaminoglycan binding	11/241	229/17696	0.000314392	0.0203456	0.0173979	LIPC/APLP1/COL25A1/EPYC/PCOLCE2/SPOCK3/TENM1/RSPO2/RNASE7/HABP2/REG3A	11
MF	GO:0017075	syntaxin-1 binding	4/241	26/17696	0.000396272	0.0224389	0.0191879	SYT4/UNC13C/SNAP25/SYNPR	4
MF	GO:0005217	intracellular ligand-gated ion channel activity	4/241	33/17696	0.00100665	0.0435348	0.0372274	HCN4/JPH4/JPH3/TRPA1	4
MF	GO:0015081	sodium ion transmembrane transporter activity	8/241	150/17696	0.00105454	0.0435348	0.0372274	HCN4/SLC8A2/ASIC4/SCN4A/SLC6A15/SLC6A19/ATP12A/SLC28A2	8
MF	GO:0030276	clathrin binding	5/241	57/17696	0.00105714	0.0435348	0.0372274	SYT5/SYT6/SYT10/SYT4/CALY	5
