# Supplementary material for: An age stratified analysis of the biomarkers in patients with colorectal cancer
Source: Sci Rep. 2021 Nov 17;11:22464. doi: 10.1038/s41598-021-01850-x (PMC8599678; doi:10.1038/s41598-021-01850-x)
Supplement: Supplementary file 4 — Supplementary Table S4. [file 41598_2021_1850_MOESM4_ESM.xls]

## Sheet: Supplementary table4
Legend: DEGs that were overlapped between the 4916 DEGs and 399 age-related genes
ADMs	DEMs	ADMs|DEMs
NCAN	OTOP2	CER1
HSF5	MS4A10	PRSS56
SHISA7	APOA1	CHGB
CACNG7	AQP8	CHST8
UTS2B	CA1	ARHGAP36
EEF1A2	APOB	NEUROD1
SRRM4	G6PC	IGDCC3
THSD7B	CPO	PCSK2
CPS1	TMIGD1	NEUROD2
PHF21B	GUCA2B	ATP2B3
KIRREL2	INSL5	DPYSL5
PAX4	SLC30A10	LIPC
TDRD12	BEST4	ERICH3
QRFPR	PYY	SEZ6
GTSF1	DAO	CHST9
KCNQ2	CA7	HCN4
BTBD17	SLC2A2	ACTL6B
AMER3	CLDN8	LEP
VWA5B2	CD177	SLC38A8
SCN1A	HSD3B2	ZDHHC22
INSM1	MEP1B	FEV
MRAP	KCNJ13	PLEKHG4B
GDAP1L1	MS4A12	DACH2
NTN3	MGAM	ANXA10
BHMT	CLCA4	EPHA8
KCNN1	SLC17A8	GPR83
SCRT1	CUBN	CA10
SLC35F3	BMP3	SLC7A14
HPR	PLP1	CYP4F8
IGLON5	GUCA2A	KIF1A
GALNT13	GSTA2	POU3F2
PEG10	VSTM2A	POU3F3
CACNA1I	LGI1	CUX2
KLHL14	ABCB11	SULT1E1
UGT2B7	RERGL	SCG3
ANO4	CA4	ERVW-1
INSRR	CYP3A4	KCNB2
LHX9	SCGN	ADIPOQ
CNNM1	DPP6	CHGA
ALOX15B	MYOC	RPRM
NPHS1	ABCG2	ATCAY
DLX1	SCN7A	FCER2
DLGAP1	RBFOX3	CLDN19
POU3F1	ATP1A2	RIMS4
HIST2H3C	SCARA5	TUSC5
MYL3	MAMDC2	SYT5
CDK5R2	CA2	CLVS2
GABRQ	MORN5	PLIN4
ALDH1A2	NGB	C2orf91
THPO	ANGPTL7	ERBB4
CDH20	CEACAM20	AQP4
FAM57B	SLC26A3	SYT6
MGAT5B	FAM135B	DLX5
KCNH3	SPIB	SNCB
KCNJ6	ZG16	GABRP
KRBOX1	NPY2R	UNC80
IGFBPL1	PHOX2B	FOXL2
SLC16A7	ABCA8	FBN3
ABCA4	CMTM5	FABP4
ADAMTS19	SLC4A4	INA
SCT	ASB5	THRSP
PCDHA11	CADM3	S100A7
ANKRD45	PRIMA1	SPOCK3
NRK	SMYD1	SYT10
PRG4	FAM180B	CELF4
SLC30A3	CREB3L3	NKX2-2
SLC26A4	PMP2	TMPRSS11E
CABP7	TMEM72	SLC22A31
CHRNB2	ALPI	MAP2
2021-03-04	MYH11	BEX1
CNIH2	SCNN1G	SERPINA9
PSCA	FRMPD4	SLC6A15
NKAIN4	CEACAM7	HRASLS5
SLC6A17	STMN4	P2RX2
SYT3	SLC51A	SYT4
ALX4	UGT1A8	APLP1
VAX2	CASQ2	TCEAL5
PNMA6A	HS3ST6	ASTN1
FOLH1	SLC28A1	RDH8
CAMK2B	SYNM	ATP2B2
LECT1	TMEFF2	EPYC
ZNF334	TRPM6	ELMOD1
FLG	SFRP1	ALAS2
LHX2	SLC26A2	C1QL4
CACNA1G	GSTA1	SVOP
GPR64	SGCG	CNTN1
GABBR2	KHDRBS2	PROKR1
KLF14	GPM6A	HMX2
TMEM132E	B4GALNT2	PLIN1
PPM1E	CLEC3B	FIGF
KCND2	SCNN1B	HRK
RHBDL3	XKR4	SIX3
NELL1	LYVE1	DIRAS1
FAM177B	C2orf40	ACADL
LRRC63	CDH19	DLX2
PRR18	TEX11	TCL1A
CYP2C19	SLC51B	EN1
SLC16A2	SLC5A7	SLC6A19
ST6GAL2	ACTG2	NECAB2
FNDC5	PRKG2	GBP6
FGF5	BCHE	AICDA
LRTM2	CNN1	JPH3
HMSD	CADM2	CD300LG
KIF19	SLC25A34	DSG1
SIAH3	USP2	KRT7
SPESP1	EPHA6	TMEM59L
BMPER	ADH1C	IGFN1
CYP17A1	SLC5A12	ATP12A
PCDH19	ANGPTL1	CFAP46
SLC6A11	LDB3	IGSF11
HYAL4	OGN	KCTD8
LRP1B	ADCYAP1R1	LBP
IRGM	AMPD1	EFCAB8
C1orf168	PIRT	RBP3
NNAT	UGT2B17	SLC8A2
DEFA5	SLC7A9	ANKRD33
TEX101	PDZRN4	AFF2
TMEM132C	CHP2	SYNPR
NTS	RXRG	FOXL2NB
CYP1A1	CWH43	FMO2
	TMEM35	ROPN1
	HMP19	HBB
	TNXB	TAGLN3
	CNTN2	KCTD16
	ASPA	DRC7
	MUSK	ATP6V0A4
	TAT	VTCN1
	GLP2R	PCOLCE2
	PKIB	COL25A1
	HAND1	HPCAL4
	GALR1	JPH4
	DPT	MYT1L
	SLC9A3	EYA2
	MYOT	UNC13C
	PCP4L1	TRIM71
	SULT1A2	CRABP1
	NR1H4	SPTBN4
	TMEM100	FCRL1
	HAND2	BHLHA9
	CTNNA3	WNT3A
	GREM2	UPK1A
	PYGM	BACH2
	ST8SIA3	DCX
	GCNT2	MS4A1
	IGJ	NLGN1
	ANPEP	SPDYC
	SYNPO2	TMEM151B
	LRRN2	MT1H
	CMA1	SLC4A1
	BEST2	MSLNL
	TMEM236	KCNQ5
	MAPK4	KRT1
	PRPH	SSTR2
	SH2D7	CKM
	SLC5A11	PI16
	KCNA1	SNTG2
	DES	NRXN1
	TACR2	SLITRK5
	C2orf88	CR2
	GFRA2	CCL19
	UGT1A10	RD3
	TCEAL2	NPTX1
	CCBE1	SNCA
	AGTR1	CPA5
	PKHD1L1	LGALS7B
	C11orf86	SNAP25
	SFRP5	LRRC4C
	C7	FAM153A
	SLCO4C1	MEOX2
	CNGB1	HABP2
	WISP2	AKR1C2
	SORCS1	LRP2
	P2RY4	CD22
	NEFM	SST
	SCN2B	PLCXD3
	NAP1L2	DSC3
	LYPD8	ASIC4
	CNR1	UCHL1
	CHRM2	MAEL
	ADAMDEC1	TENM1
	SLITRK3	PCDH9
	BAI3	CCER2
	ELANE	CD36
	TPH1	CXCR5
	MGAT4C	CREG2
	LMO3	RSPO2
	HSPB8	USH1G
	PHOX2A	ADRA1A
	LONRF2	OLFM1
	GPR15	FBXO27
	FRRS1L	FAM129C
	ABCB5	MT1M
	PDE6A	STAC2
	KIAA2022	TUBB4A
	SCN9A	ZNF750
	VIP	KCNB1
	SEMA3E	SSTR3
	HSPB6	ZNF229
	NPY	HPSE2
	STMN2	VENTX
	ANGPTL5	MAFA
	ENPP6	TNNT3
	CTNND2	CNTFR
	ALDOB	SLITRK2
	FAM107A	CALY
	SCN11A	CLEC17A
	LMOD1	SLC28A2
	DMRTA1	NUDT11
	GRIK3	UNC79
	ARPP21	SCN4A
	PLN	PDZD4
	NAALADL1	LPPR3
	SLC17A4	ADD2
	MAL	RORB
	ZBTB16	ANKRD55
	C16orf89	SYN2
	LRAT	CALB2
	CASR	OR2B6
	RBPMS2	FER1L6
	LIFR	GALNT16
	GNAO1	ZNF850
	ELAVL3	SEMA3D
	HSD17B2	ADH1B
	MAB21L1	CPNE4
	EPHA7	CSRNP3
	HTR3E	MFAP5
	MT1G	TRPA1
	POPDC2	PRAME
	PPP1R1A	OPRD1
	AQPEP	RNASE7
	FLNC	MYBPC3
	TMEM82	CSF3
	MYLK	MAT1A
	EDN3	ITIH2
	CDKN2B	CBLN1
	TNFRSF13B	ENPP7
	PDK4	ACTL8
	PGM5	CAPN14
	FMN2	HIST1H2BG
	B3GALT1	ORM2
	TM6SF2	PRH2
	BTNL8	USP26
	HRASLS2	GLYATL2
	DNASE1L3	COLEC10
	BRINP3	HIST1H2BH
	PADI2	ALK
	METTL24	C1QTNF8
	FHL1	HORMAD1
	FOXD3	FGF8
	DHRS9	MMP8
	GDPD2	CXCL5
	ELAVL4	HBG2
	TNFRSF17	AIRE
	NOS1	REG3A
	SI	CALCA
	PNCK	HIST1H3G
	RNF150	MUCL1
	SEPP1	SERPINB7
	UGT2A3	COL2A1
	CTSG	AFP
	CPEB1	PRSS33
	MYOM1	PIWIL1
	ENPEP	NR5A1
	NRSN1	DMRT1
	MAB21L2	SPRR2A
	KCNMB1	A2ML1
	FXYD1	AHSG
	NOVA1	GCG
	ANO5	CALCB
	B3GNT7	HIST1H3C
	KIAA0408	TDRD1
	HPGDS	PNMA5
	PSD	NKX6-3
	SCRG1	HIST1H3F
	UGT2B15	HIST1H2BI
	GAP43	TKTL1
	FCRL4	HIST1H1B
	FABP2	ORM1
	MYL9	PAEP
	MASP1
	KCTD4
	ABI3BP
	ADAMTSL3
	SEMA6D
	ADTRP
	MOBP
	ASPG
	TMEM37
	ANK2
	PENK
	OLFM3
	KIAA1644
	CCL23
	SLC23A1
	ANKS1B
	C1orf95
	TRIM40
	PLA2G2C
	PTPRZ1
	ATRNL1
	KRT9
	AFF3
	AKR1B10
	CHAD
	TMEM220
	GABRG2
	FAM129A
	FAM163B
	JPH2
	WSCD1
	PLD5
	SLC17A7
	TMEM253
	PLAC8
	TRPV3
	CD163L1
	GFRA1
	MMRN1
	SLC4A10
	MYOCD
	KCNMA1
	C8orf88
	SPINK2
	PCDH10
	SNAP91
	C14orf180
	CHRDL1
	NEGR1
	HMGCLL1
	RNF152
	RASGEF1C
	CLEC4G
	SDPR
	CLDN23
	GSTM5
	LDHD
	SECTM1
	AADAC
	RIC3
	UGT1A1
	EPHA5
	MT1F
	ZNF536
	PTCHD1
	NCAM1
	CLCNKB
	GPT
	ABCA9
	FAM46B
	ADHFE1
	NXPE4
	HTR4
	ADCY5
	ASB2
	DCLK1
	SPEG
	NECAB1
	SULT2A1
	EDN2
	CLEC9A
	NRG2
	PTGS1
	SLC15A1
	CBLN2
	CYP4B1
	MOGAT2
	TAGLN
	KCNK3
	LRRC19
	DAND5
	HPGD
	CCDC69
	HHLA2
	GLRA4
	C1QTNF7
	P2RY12
	IGSF10
	COL6A5
	IL6R
	NTNG1
	COL19A1
	FABP1
	FSIP2
	SLC30A8
	LGALS9C
	APOBEC3A
	TSPAN7
	PCK1
	CHODL
	GRIK5
	BVES
	BTNL3
	UNC5D
	SGK1
	GSG1L
	FGFBP2
	SLC18A3
	CILP
	NKX2-3
	ENAM
	SLC27A6
	KRT20
	SLC16A12
	GFRA3
	SLC52A1
	VSIG2
	FCRLA
	SULT1B1
	TMOD1
	GRIA4
	PHLPP2
	TNS1
	SCIN
	C1QTNF9
	MTRNR2L1
	KCNE2
	DUSP26
	EPB41L3
	NR3C2
	AHCYL2
	B3GALT5
	LILRB5
	PGR
	NEFL
	CLEC10A
	PKNOX2
	MPZ
	HSPB7
	WSCD2
	ARHGAP20
	GRIN2A
	C1orf177
	AOC3
	NTN1
	SLC2A4
	BEND4
	PEG3
	SORCS3
	SRPX
	EMILIN3
	FGL2
	RELN
	PPP1R12B
	P2RY14
	CNTNAP3
	PTN
	F13A1
	GATA5
	PDE2A
	TMEM179
	MYPN
	CNGA3
	VIT
	RBM20
	PLAC9
	SMPDL3A
	TP53INP2
	CNTN3
	OMD
	ENTPD5
	GLDN
	CXCL12
	ATP13A4
	GPM6B
	CRHBP
	FILIP1
	BMP5
	CD160
	NPAS4
	SCGB2A1
	LCN6
	ST6GALNAC6
	ENHO
	PTGDR2
	TUBAL3
	KIF5A
	KCNS2
	CHL1
	SCUBE2
	ACKR2
	STOX2
	ZMAT4
	PDE9A
	RP11-812E19.9
	MMP28
	SLC17A1
	CASQ1
	GNG7
	CCL13
	CARTPT
	LCN10
	KCNA5
	PRELP
	CNTN4
	WDR17
	HLF
	NWD2
	TPM2
	PCSK5
	DPEP3
	RPH3A
	C8orf46
	SLC14A2
	P2RY1
	FXYD6
	ACSM5
	METTL7A
	ABCA6
	TREH
	CCDC152
	LPHN3
	CPM
	CFL2
	TRHDE
	GPR88
	PDZK1
	TMEM130
	FDCSP
	MRGPRF
	KY
	DRD5
	AGPAT9
	MEP1A
	PIANP
	RUNDC3B
	BCAS1
	LAMA1
	LGALS2
	HRCT1
	TMCC3
	IRF4
	GCSAML
	FAM151A
	CCL8
	SLIT3
	NUGGC
	LYNX1
	DACT3
	LRMP
	JAM2
	KLF4
	CHST5
	HTR7
	ADRB3
	UNC5C
	TRIM9
	CDHR5
	CD79A
	DNAJB5
	RP11-77K12.7
	PLCL2
	ISX
	ATP6V1G2
	CYP2D6
	NEU4
	PPP1R14A
	CLCA1
	THRB
	DCAF12L2
	C1orf115
	TRPC7
	CD209
	HMCN2
	VWC2
	HEPACAM2
	FNDC9
	REEP2
	HTR3A
	SGCA
	CRYAB
	DNER
	HAPLN1
	DIRAS2
	ZNF676
	BLK
	MAOB
	PRKCB
	FCER1A
	C15orf48
	SEMA6A
	WDR78
	GNG8
	MADCAM1
	CELA3B
	PKD1L2
	TLL1
	BMX
	PBLD
	MSRB3
	CEACAM1
	ATP1B2
	HSD11B2
	RGMA
	STAP1
	HEPACAM
	SEC14L5
	NR5A2
	BEND5
	LUZP2
	XDH
	TTLL6
	DHRS11
	LIMS2
	FBXL22
	CPXM2
	SLC16A9
	CEND1
	HMGCS2
	RYR3
	MT1X
	TACR1
	SIGLEC11
	CLU
	GPX3
	ARL14
	SVOPL
	DPF3
	PLA2G5
	TCF21
	FADS6
	KCNG3
	NXPE1
	HTR3C
	SIGLEC6
	MALL
	CDHR2
	PAPPA2
	BAALC
	SDCBP2
	FCRL2
	KCNA3
	GNG3
	KLB
	KCNN3
	ENTPD8
	DISP2
	NBEA
	P2RX1
	AARD
	PLCD1
	FCGBP
	TMEM171
	SYNDIG1L
	ARHGEF25
	SMLR1
	DIRC3
	FOLR2
	VPREB3
	XPNPEP2
	SH2D6
	KIAA1045
	TLR10
	SIGLEC8
	S100B
	RDH5
	CPED1
	RNF112
	NUPR1L
	CYP2C18
	HIF3A
	DSCAML1
	RP11-407N17.3
	CA12
	EFHC2
	GRIK1
	RGS13
	TMEM255A
	ARHGAP44
	MT1E
	GCNT4
	FOXP2
	OSR1
	STAB2
	TSPAN1
	SCN3A
	CCL14
	SCG2
	CNR2
	CFD
	SHBG
	EML1
	SMPX
	KCNIP4
	PPP1R3C
	ASXL3
	ATP6V0D2
	SALL2
	ITM2C
	LMX1A
	C1orf186
	TBPL2
	FOXF2
	MFAP4
	CAND2
	AKAP6
	RERG
	ARL4D
	TRANK1
	CNKSR2
	ANO3
	GFI1B
	FAM189A2
	COL4A6
	MIA2
	SHISA3
	SULT1A1
	CIDEC
	HOXD1
	CSRP1
	ITLN1
	MT2A
	ACKR1
	SLC13A2
	SCN4B
	SPARCL1
	HHIP
	ABCG8
	PDE7B
	CPNE8
	CES3
	GRIA3
	MS4A2
	FGFR2
	SETBP1
	LRCH2
	SLCO2A1
	EVX2
	GDNF
	SUGCT
	TMEM74
	GDPD3
	PDLIM3
	RND2
	LPAR1
	MB
	REP15
	SLC35F1
	CLIC5
	CLDN11
	GRIA1
	GHR
	ADAM33
	SLC9A9
	SORBS1
	NAT8
	HSPB3
	CASP5
	ZNF575
	CORO2B
	CCR2
	RGS9
	CCDC158
	MAPT
	KIAA1211
	LIX1
	CAP2
	RAB9B
	UGP2
	SPX
	CYBRD1
	ATP2B4
	DMD
	FAM150B
	SLC9A2
	NAAA
	NEXN
	KIAA1683
	CCL15-CCL14
	MPEG1
	ACADS
	BHMT2
	KCNJ16
	MAP6
	LY9
	MFSD4
	ZBTB7C
	CES2
	SCUBE1
	STON1-GTF2A1L
	ENTPD3
	GPER1
	LGI4
	CD79B
	CCDC68
	ADAMTSL1
	KLHL34
	TCEAL7
	GALNT15
	PPP2R3A
	KIF5C
	CYS1
	ZNF835
	SCTR
	FGF10
	NACAD
	PLCE1
	FMO5
	ADORA3
	ITM2A
	KLRF1
	CCL28
	NLRP7
	SLC23A3
	VAT1L
	EDIL3
	PNOC
	ABCG5
	TLR3
	SLC36A1
	GNG13
	NPY1R
	MAPK10
	HBA2
	PTPRH
	SLC38A4
	GCNT3
	GRIN3A
	NLGN4X
	NRAP
	CCDC129
	PPP2R2B
	PDCD4
	TPSG1
	ADCY2
	LRFN5
	COL21A1
	FLNA
	FAM163A
	KCNK2
	DEFB1
	RSPO1
	MS4A8
	CPNE5
	PRKACB
	KIR2DL4
	LGALS9B
	RPL10L
	AQP7
	ANXA8L1
	FBXO32
	PRDM6
	ZDHHC15
	GPIHBP1
	ITGA8
	CP
	MYO1A
	FLVCR2
	MIER3
	CCL21
	TMEM155
	MPP2
	RAB3C
	SELENBP1
	PRKAA2
	CA14
	NAP1L3
	PAPSS2
	CTB-133G6.1
	PTH1R
	GNG2
	MZB1
	CHRNA3
	FAM181B
	RASD2
	SEMA3G
	PAQR5
	PDE3A
	SYNGR1
	ABCD2
	ERVFRD-1
	SLC37A2
	KIAA0513
	CD19
	DYNC1I1
	FAM46C
	NKAPL
	FAM189A1
	ABCC8
	FMO1
	FRMD3
	C10orf99
	PAK3
	CAMK2A
	KCNC1
	BMP6
	MAOA
	PPAP2A
	MPPED2
	CDC14A
	GPR142
	SYPL2
	IGLL5
	SLC22A5
	CPB1
	MIXL1
	RCAN2
	CACNA2D1
	RMDN2
	ITIH5
	ADRB2
	AOX1
	LILRA4
	SVIL
	DDR2
	CHRM4
	POU2AF1
	CLIP3
	ADAMTS8
	VIPR2
	SKIDA1
	DAAM2
	SYNC
	KLK15
	NTRK3
	CAV1
	ADAMTS1
	FAM47E-STBD1
	CLIP4
	KLRB1
	KCNIP1
	ASAP3
	SSBP2
	LRRC55
	TPSB2
	APPL2
	ABHD3
	MEIS1
	RETSAT
	HIPK4
	SLC1A1
	FABP6
	SCN3B
	TMEM108
	KCNAB1
	FCRL3
	UBE2QL1
	SUSD5
	CLMP
	SV2B
	ITGA7
	FAM218A
	LGI3
	SEC14L6
	LRRC66
	CYP2C8
	RBM24
	BMP2
	CRTAC1
	FNBP1
	KIRREL3
	LGALS4
	GLIPR2
	ARHGEF26
	SLIT2
	HOXD12
	THBS4
	ETFDH
	ANKRD33B
	CLECL1
	IL5RA
	TUB
	CYP11A1
	NKX3-2
	LY6H
	PLCG2
	BEX4
	PEX26
	PTGDR
	B3GNT6
	KLF9
	CPA3
	AOC1
	LRRN4CL
	TDP2
	FIGN
	IL1R2
	CD27
	PTPRT
	CLDN5
	GAPT
	TPO
	ATP8A2
	MAF
	CALD1
	NUDT10
	CCDC178
	BARX2
	CNTNAP3B
	FMO4
	SH3BGR
	TSPAN2
	CACNA1H
	OR2W3
	KCNK10
	CCR10
	MEIS2
	TLR7
	C17orf78
	NGFR
	SHE
	PDE5A
	AMOTL1
	PRKAR2B
	ACACB
	EIF4E3
	GPA33
	CCDC13
	IGFBP6
	GPRASP1
	IGF1
	PAG1
	TAS1R1
	NEFH
	MOCS1
	TEF
	MYH15
	ARMCX1
	NPY5R
	C20orf194
	BTLA
	SMIM6
	ANK3
	APOBR
	IGSF9
	PTX3
	UGDH
	C7orf31
	ADRA2A
	ANKRD35
	CDKL1
	PPARGC1A
	KANK2
	CALN1
	DPP10
	PIK3CG
	FAM13C
	PAX5
	CBX7
	PIGZ
	SORBS2
	KCNT2
	WBSCR17
	COLEC12
	FUCA1
	GSN
	MGP
	SMPD1
	ZNF385B
	FAXC
	MS4A4E
	NDN
	TMTC1
	ABCB1
	PALM
	CDKL2
	PTPRR
	EMP1
	ZZEF1
	HIGD1A
	MXD1
	LOXL4
	IL16
	SLAMF7
	NR3C1
	HDAC9
	FHL5
	SLC22A4
	SMIM14
	TDRD10
	BLOC1S5-TXNDC5
	DDX25
	IL1RAPL1
	CFP
	TMEM132D
	GGT6
	CSMD1
	KIT
	SLC5A4
	GPR37L1
	GNA11
	CDO1
	MEGF10
	PRRG3
	CLEC4F
	OR51E2
	ZNF471
	SEZ6L
	CNNM2
	C2orf74
	SIGLEC1
	SLC22A17
	RGS22
	SLC3A1
	GIMAP7
	CYSLTR1
	FERMT2
	SLC2A13
	CITED2
	DLG2
	STON1
	SLC25A23
	SVEP1
	SLC10A4
	OPN3
	SNCG
	FAXDC2
	NAT2
	NPR1
	SLCO1C1
	APOBEC3B
	MAP1LC3C
	SYNPO
	RBMS3
	MSTN
	SGK2
	P3H2
	PAMR1
	RHBDL2
	KNG1
	SGCE
	CASP7
	ZEB1
	FLT3
	MATN2
	KAT2B
	SH2D1B
	SYP
	FRMD1
	STYK1
	CD48
	RCSD1
	CMBL
	HMOX1
	HOXB13
	XCL2
	DCN
	AR
	GRAMD3
	PPP1R16B
	ADRA1B
	CAPN13
	EPB41L4A
	CHRNA1
	CCR9
	MICU3
	ACAA2
	CORO6
	FOXI2
	LGALS12
	CNGA1
	TTC22
	CNNM4
	PRR33
	TBX10
	TPSAB1
	CCDC80
	HS6ST3
	GLI3
	BFSP2
	OTUD7A
	MICALCL
	DTNA
	MCOLN2
	LRRC7
	VIPR1
	CCNJL
	CD1D
	FAM124A
	CD180
	MAP1A
	C4orf19
	C1QTNF2
	DPYD
	RGS2
	ACE
	RGAG4
	BNC2
	PRICKLE2
	TCN2
	STXBP5L
	MXI1
	PLSCR4
	EFCAB1
	GIMAP1
	TNFRSF13C
	LANCL3
	C10orf54
	ARRDC4
	FCN1
	TMEM200B
	SSPN
	SLC20A1
	GPR27
	PACSIN1
	P2RY8
	GPR18
	JAZF1
	TIFAB
	PER3
	RTN1
	ACOX1
	CDK15
	PIGR
	GYPC
	PID1
	ITGB3
	SPPL2A
	MRVI1
	UCN3
	FBLN1
	NRG4
	AMICA1
	ZNF677
	BDKRB1
	PDGFD
	ATP8B1
	CD1C
	CPAMD8
	ZIK1
	SLC41A2
	TMEM156
	ARHGEF37
	GPR34
	MEF2C
	NPAS3
	RASL12
	BCL2
	RAB27A
	SMIM2
	GPR17
	RAB39B
	C10orf107
	TSPAN11
	ENDOD1
	IQGAP2
	CXCL13
	PDE1C
	TMEM56
	SLC30A4
	RSAD2
	SPINK5
	EXTL1
	C1orf210
	NBPF1
	LTK
	DIXDC1
	PLCD3
	AKAP12
	TSPYL5
	ST8SIA1
	SRI
	ZNF671
	LHFPL4
	TXLNB
	C6
	ACVRL1
	ZNF135
	B3GNT8
	GPR128
	ATP2A3
	GIMAP8
	PI15
	HSD3B1
	GPR82
	GLTP
	TIMD4
	ETHE1
	TRIM50
	TLCD2
	STK32B
	ZNF727
	ASCL1
	FGF2
	RASGRP2
	SLC8A1
	TESPA1
	ZNF626
	PABPC5
	RP11-314N13.10
	AHNAK
	FCRL5
	SYNE3
	NEURL1B
	KCNG1
	RUNX1T1
	GAS7
	AMN
	GIMAP5
	IKZF1
	NXPE2
	NR4A3
	CX3CR1
	IP6K3
	WNT9A
	DOCK3
	SERTAD4
	TPM1
	RNF180
	RAB6B
	FAIM3
	CCDC136
	SYT15
	ROR1
	FAM43B
	PHGR1
	DNAJC28
	DDX60
	AC131263.1
	APBB1
	SLC2A5
	CD200R1
	TTLL7
	LRRC31
	CLC
	TMEM132B
	SCARA3
	ICAM3
	PPAP2B
	MOB3B
	SLC25A20
	ZCCHC12
	ABCA10
	TXNIP
	RAB37
	DSC2
	THEMIS
	CHRNB4
	PTGER4
	CR1
	PRUNE2
	OSBPL1A
	PTPRN
	L1CAM
	SLC6A9
	PXMP2
	VWA3B
	PAQR8
	HSPB2
	RELL1
	SMTN
	PARM1
	NRG1
	ELOVL4
	STAB1
	PTPN21
	FEZ1
	RAB44
	TCF7L1
	ZNF781
	NXPH3
	ANKRD53
	ACKR4
	MEI1
	ANKRD65
	TRIM36
	CCDC85A
	CAPN9
	RHOU
	EPM2A
	DSEL
	HSPA2
	KLHL6
	RIOK3
	NHSL2
	TRIM58
	VSIG4
	SLC22A23
	RP11-903H12.5
	CCNA1
	MS4A4A
	ACTA2
	EVI2B
	WFDC1
	MPDZ
	PLCD4
	CIDEB
	TNFSF10
	KCNIP3
	TST
	GZMA
	ACSF2
	PINK1
	HDC
	NUTM2A
	CACNB2
	CFAP54
	CYP2C9
	SLC44A4
	SRL
	MGLL
	PER1
	C15orf59
	GPR133
	ZBTB7B
	BTK
	BOC
	GZMM
	TINAG
	PDE1A
	ADCY9
	P2RY10
	TMIGD2
	RIMKLA
	GIMAP6
	SIAE
	PTGIS
	AKAP5
	PPP1R14D
	B3GALT4
	FAM107B
	SYNE1
	POU2F2
	MYBPC2
	EBF1
	YPEL4
	LEAP2
	MS4A7
	JAM3
	CAMK4
	GPD1L
	SQRDL
	OASL
	NPY4R
	OLFML2A
	LPP
	TYRP1
	SPG20
	FAM216B
	ZNF415
	ZEB2
	PLEKHO1
	CHP1
	MAP1B
	FKBP1B
	EML5
	SOX5
	COX7A1
	TNFAIP8L3
	SLC35G1
	CPT2
	CGN
	VILL
	PALLD
	EPHX2
	KRT12
	PGM1
	TMEM25
	NBEAL1
	FAM49A
	NCF1
	GRAMD1C
	CCL15
	VWA5A
	GNAI1
	SLC9A1
	EDNRB
	ENPP2
	FXYD3
	GSTM2
	CAPN5
	NFASC
	BCAR3
	PLS1
	TTC28
	FAM198A
	LRRN3
	CMKLR1
	2021-03-08
	LAX1
	CD101
	CPEB3
	PRDX6
	ITPR1
	NIM1K
	SLC46A3
	TCEA3
	PCDH7
	ZC3H12C
	OTOA
	C5orf30
	CCL11
	BANK1
	ZNF540
	TGFB1I1
	MUC12
	GPC5
	PARK2
	GPRIN2
	TOX
	PTPLAD2
	CECR1
	CRYBA2
	C16orf54
	ZNF418
	CLMN
	PBX1
	POPDC3
	NAT1
	FBLN5
	FAM180A
	RASGRP4
	PLA2G10
	DAB1
	GALNT12
	GCOM1
	PDZRN3
	SGSM1
	PLA2G2D
	GDF5
	ADAM28
	COL14A1
	CNRIP1
	CD207
	MAN1A1
	ZNF667
	LSP1
	WNT2B
	SLC8A3
	SLC24A4
	FOXF1
	SMIM10
	SOAT2
	BRINP2
	LIMA1
	RILP
	PREX2
	C3orf70
	RHOF
	CYP4F2
	ST6GALNAC1
	FBXL7
	MTTP
	CCNYL1
	KIAA1462
	CKB
	TESK2
	TNR
	CDH23
	EFEMP1
	CLCN2
	GYPE
	KCNH1
	CEBPE
	AMHR2
	MTM1
	MIPOL1
	TMEM61
	RGS18
	ZNF726
	PTGDS
	KCTD12
	SOX15
	SH3GL2
	WFIKKN2
	KL
	EPB41L4B
	ZNF492
	RNF125
	TMEM63C
	FAM161B
	ADAMTSL4
	SAMD9
	CYSLTR2
	FGF9
	CERS1
	P2RY13
	PJA2
	LEPR
	MEOX1
	COL28A1
	SMPD3
	ZNF304
	A1CF
	APBA1
	ATP8A1
	RBKS
	PITPNM3
	FAM110B
	NDRG2
	PCDHA3
	CD302
	TSPAN18
	LPPR5
	C16orf45
	MRO
	TMPRSS2
	ZNF831
	FAM132A
	A2M
	SFTPD
	ZNF385D
	ITGB7
	TLX2
	CIPC
	NUTM2D
	ITPKA
	PELI2
	FAM65B
	GJC1
	MT-ND6
	LRRK2
	ACVR1C
	ZNF454
	PPARGC1B
	CXorf21
	PDZD3
	RIMS3
	ENPP1
	FGF7
	EBI3
	IL10RA
	CDON
	SPON1
	OTC
	SNX24
	C1QA
	SSC5D
	RADIL
	CD96
	MAP4K1
	MS4A6A
	ZNF582
	PHYHD1
	CYP26B1
	ZSCAN18
	ECI2
	ZFPM2
	SCHIP1
	RECK
	SSTR1
	NIPAL1
	GSTM1
	HSD17B6
	P2RX4
	AQP12A
	MUC4
	LURAP1
	CAMP
	CROT
	TEK
	SUCLG2
	DPEP2
	KIAA1161
	HSD17B11
	SOWAHA
	TMIE
	UGT2B11
	UGT3A2
	CD37
	DENND2A
	DCHS2
	TSHZ3
	CHI3L2
	MGAT4A
	ARHGEF18
	ZNF568
	GLOD5
	MESP2
	SYTL2
	FBLIM1
	RNASEL
	OLFML1
	RSPO3
	C16orf62
	CCL5
	TWIST2
	RPS6KA6
	ZNF829
	CACNB1
	SLC39A5
	ADH6
	FOXN3
	ANGPT1
	ESR2
	SUSD2
	LRRTM4
	ESR1
	CTSW
	CD33
	DOCK10
	KIR3DL2
	HVCN1
	MTUS2
	KIF13B
	IGSF3
	MYZAP
	CLIC2
	MARVELD3
	SLC10A1
	ABCA5
	TBC1D9
	PMP22
	EPHA10
	PEX11A
	URAD
	GPR174
	CACNA1A
	NCR3
	GRIK2
	FLI1
	STAC
	NDRG1
	BDKRB2
	SLAMF1
	ZFYVE28
	LRRC75A
	KLHDC8B
	SLC18A2
	MAGI2
	GIMAP4
	CSPG4
	USP51
	ENOX1
	TFCP2L1
	NEURL1
	LTBP4
	RGL1
	SLC35D1
	TMEM47
	VAMP2
	NLGN3
	PDE4D
	KCTD9
	TAGAP
	RBM47
	NPR3
	CASD1
	DZIP1
	FOSB
	ILK
	CSF2RB
	LPCAT3
	ACADM
	ZER1
	EFNA5
	CPT1A
	ST8SIA6
	KLHDC1
	SLC31A2
	ST6GALNAC3
	TMEM140
	FBLN2
	NEDD4L
	TSC22D3
	BMF
	PNMAL1
	XCR1
	PRKG1
	ETNK1
	GNAL
	IGSF5
	LXN
	CD40LG
	PCP4
	GPR146
	CSF1R
	CYP4F12
	TGFBR3L
	LITAF
	GBP3
	DOCK2
	AQP11
	EPAS1
	HK2
	EVI2A
	GPR156
	HIST1H3E
	FPGT-TNNI3K
	DMPK
	NIPAL4
	PRSS36
	KLF8
	ACAT1
	GPR55
	CASP16
	MRC1
	FLRT1
	ARHGAP15
	ATOH1
	STARD9
	ATL1
	PTK2B
	SCIMP
	PDE6G
	RIMKLB
	SLC46A1
	MIER1
	SOSTDC1
	AP3S2
	AK5
	NAALAD2
	KLRC1
	ZNF528
	LGR4
	DPY19L2
	PROB1
	TSHZ1
	FAM134B
	FAM110D
	PDE8A
	LIPH
	RANBP3L
	F2RL1
	PLD1
	SLC25A42
	PTRF
	BCL2L15
	FAM214A
	ADAM11
	TRAT1
	AKR1B15
	ARHGEF6
	FLRT2
	AKAP2
	PPP1R36
	ZNF772
	C10orf128
	DERL3
	TSHR
	NCKAP1L
	COL23A1
	CD52
	SPINK6
	IL17B
	EHHADH
	PRRT4
	SIPA1L2
	GP1BA
	LARGE
	GAB1
	APBB1IP
	CFH
	LMO2
	EHD2
	GOLM1
	PM20D1
	ABHD5
	PEBP4
	AKAP9
	EFHD1
	FAM19A2
	TNFSF12
	IL6ST
	FGF14
	FGF13
	DCLK2
	MARCKS
	AHRR
	RGS5
	CAMK2N1
	GPR162
	PPAPDC3
	PCDHGC4
	SLC4A9
	MTNR1A
	SPECC1
	LRRC1
	PDE1B
	TUSC3
	DHDDS
	NCAM2
	RCAN1
	ARHGAP28
	ZNF804A
	SOWAHB
	CD163
	D4S234E
	SASH3
	SCN1B
	TMEM54
	CCR7
	VSTM4
	C1QC
	BTBD3
	SLC1A2
	TRPC6
	SESN2
	DENND5B
	MAP3K19
	NPPC
	MYCT1
	RBP5
	ABCC9
	RASSF2
	EAF2
	CACNA2D3
	APCDD1L
	PLXNA2
	C1QTNF3
	NDRG4
	PRR5L
	PCDHGC3
	AC009336.19
	SDK1
	TJP3
	SLC6A4
	PLD4
	LY86
	GUCY1A3
	TOM1L2
	ITGB1BP2
	BIN2
	MYO1D
	CBX6
	CPQ
	NYAP1
	PDGFRA
	KBTBD11
	ARHGAP42
	FAS
	AXDND1
	TCP10
	PLCL1
	PTGR1
	TGFBR3
	IGLL1
	PRPH2
	TCP11L1
	TEX43
	LRRC4B
	CAPN2
	ITGAL
	SLC47A1
	UST
	MAGI3
	HIST1H1C
	SLMAP
	BST1
	KCND3
	ZFHX4
	RAP1A
	PAFAH2
	GNG12
	GABARAP
	IL10
	CDIP1
	C1QB
	PCSK7
	REEP1
	PHYHIP
	THSD7A
	RPS6KA5
	KLHL4
	BHLHA15
	TUBB2B
	TMOD2
	AGFG2
	MAB21L3
	PDLIM2
	STK17B
	FGFR1
	PTCRA
	ELMSAN1
	WDFY4
	STEAP4
	RAVER2
	XCL1
	SYT2
	ZSCAN23
	CKMT1B
	CTSS
	VLDLR
	HCLS1
	STPG1
	MLIP
	HOXD4
	COLEC11
	NLGN4Y
	EFS
	MPC1
	TRABD2B
	TIAM1
	PROM2
	CD38
	FNIP2
	TP53INP1
	NCS1
	ATP8B4
	NTSR1
	ANO10
	PNMAL2
	HRC
	GOLGA8N
	CNTNAP1
	TMEM30B
	LGALS3
	HCFC2
	SLC15A2
	NRXN2
	TNS2
	FOXD2
	ADORA2A
	MYOZ3
	C5orf52
	MDGA1
	ADCYAP1
	2021-09-06
	TUBB6
[truncated: 2,639 more rows]
