# Supplementary material for: An age stratified analysis of the biomarkers in patients with colorectal cancer
Source: Sci Rep. 2021 Nov 17;11:22464. doi: 10.1038/s41598-021-01850-x (PMC8599678; doi:10.1038/s41598-021-01850-x)
Supplement: Supplementary file 7 — Supplementary Table S7. [file 41598_2021_1850_MOESM7_ESM.xls]

## Sheet: Supplementary table3
Legend: KEGG enrichment analysis results
	logFC	logCPM	LR	PValue	FDR
CER1	4.60587	-2.03223	173.537	1.25e-39	2.61e-36
PRSS56	3.94405	2.52935	78.926	6.45e-19	2.91e-16
CHGB	3.91083	3.08105	190.665	2.28e-43	6.33e-40
CHST8	3.79941	-2.13262	228.059	1.58e-51	2.64e-47
NCAN	3.78987	-2.44878	198.564	4.3e-45	1.43e-41
ARHGAP36	3.77918	-2.5069	112.175	3.27e-26	3.21e-23
NEUROD1	3.72524	0.0364145	63.8273	1.36e-15	4.12e-13
IGDCC3	3.70575	-0.938645	138.809	4.85e-32	7.36e-29
HSF5	3.54923	-2.58772	201.158	1.17e-45	4.87e-42
SHISA7	3.49392	-2.50685	220.856	5.89e-50	4.91e-46
CACNG7	3.48852	-2.54222	127.257	1.63e-29	1.82e-26
PCSK2	3.48201	-1.42933	127.666	1.33e-29	1.58e-26
NEUROD2	3.41687	-2.14667	153.412	3.11e-35	5.78e-32
UTS2B	3.36052	-1.761	201.594	9.38e-46	4.87e-42
ATP2B3	3.30803	-2.47391	111.882	3.79e-26	3.52e-23
EEF1A2	3.23774	1.93867	188.857	5.65e-43	1.35e-39
DPYSL5	3.08124	-1.4347	102.375	4.59e-24	3.33e-21
LIPC	3.02814	0.577468	136.535	1.52e-31	2.12e-28
ERICH3	2.94232	-2.6925	73.0881	1.24e-17	4.83e-15
SRRM4	2.9038	-2.64403	66.1656	4.15e-16	1.41e-13
SEZ6	2.89684	-1.29126	100.14	1.42e-23	9.87e-21
CHST9	2.85659	-2.65752	58.53	2e-14	5.3e-12
HCN4	2.83818	-2.50752	136.186	1.82e-31	2.33e-28
THSD7B	2.80767	-1.20032	92.2287	7.72e-22	4.77e-19
ACTL6B	2.79151	-3.16062	79.2716	5.41e-19	2.51e-16
LEP	2.76641	-0.477577	51.4821	7.23e-13	1.55e-10
SLC38A8	2.74078	-2.59563	58.7106	1.83e-14	4.92e-12
CPS1	2.7254	4.41567	80.5359	2.85e-19	1.4e-16
ZDHHC22	2.68651	-2.95407	49.316	2.18e-12	4.38e-10
FEV	2.66318	-1.88998	77.6532	1.23e-18	5.39e-16
PHF21B	2.65357	-3.01995	71.7429	2.45e-17	9.3e-15
PLEKHG4B	2.61593	-0.917098	148.491	3.7e-34	6.18e-31
DACH2	2.59256	-2.79747	74.5151	6.02e-18	2.47e-15
ANXA10	2.59172	1.62147	37.6932	8.28e-10	1.11e-07
EPHA8	2.5788	-1.21796	36.5951	1.45e-09	1.85e-07
GPR83	2.55538	-0.201256	79.7902	4.16e-19	1.99e-16
KIRREL2	2.51773	-1.58941	121.329	3.24e-28	3.38e-25
CA10	2.49819	-2.32489	86.8766	1.16e-20	6.89e-18
SLC7A14	2.48685	-1.93367	56.2236	6.47e-14	1.59e-11
CYP4F8	2.42835	-0.712035	84.7927	3.31e-20	1.84e-17
KIF1A	2.42321	1.077	73.0797	1.25e-17	4.83e-15
PAX4	2.37702	-0.921019	31.1321	2.41e-08	2.48e-06
POU3F2	2.36742	-1.94908	102.994	3.36e-24	2.55e-21
POU3F3	2.36333	-1.7727	59.6302	1.14e-14	3.29e-12
CUX2	2.3471	-2.61708	111.388	4.87e-26	4.27e-23
SULT1E1	2.34171	0.683341	48.4801	3.34e-12	6.63e-10
SCG3	2.31232	-0.0471979	60.3913	7.78e-15	2.28e-12
ERVW-1	2.28459	-1.56619	80.6949	2.63e-19	1.33e-16
KCNB2	2.28359	-2.8477	85.5971	2.21e-20	1.27e-17
ADIPOQ	2.25566	1.5331	10.6609	0.00109425	0.0265483
CHGA	2.25329	3.76678	53.845	2.17e-13	5.03e-11
TDRD12	2.24934	-1.32575	103.726	2.32e-24	1.85e-21
RPRM	2.22582	-0.73406	82.6475	9.81e-20	5.12e-17
QRFPR	2.20224	-1.70734	24.8421	6.22e-07	4.7e-05
ATCAY	2.19829	-1.99638	74.4995	6.07e-18	2.47e-15
FCER2	2.1747	-0.38422	60.5295	7.25e-15	2.16e-12
CLDN19	2.17433	-3.18816	34.0041	5.5e-09	6.66e-07
RIMS4	2.1321	-1.72136	46.7674	7.99e-12	1.48e-09
GTSF1	2.11963	0.244912	48.13	3.99e-12	7.74e-10
KCNQ2	2.11923	0.0070246	33.5419	6.97e-09	8.08e-07
TUSC5	2.11834	-0.113386	16.0782	6.08e-05	0.00264895
SYT5	2.08296	-0.838992	96.2446	1.02e-22	6.52e-20
CLVS2	2.08206	-2.8089	37.6483	8.47e-10	1.12e-07
BTBD17	2.03468	-2.95238	36.6525	1.41e-09	1.81e-07
PLIN4	2.01242	3.59287	43.9433	3.38e-11	5.94e-09
C2orf91	2.00873	-2.61711	33.6615	6.56e-09	7.76e-07
AMER3	2.00508	-1.35534	25.2547	5.02e-07	3.86e-05
ERBB4	1.99018	-3.06857	42.5309	6.96e-11	1.12e-08
AQP4	1.9871	-3.03739	26.7491	2.32e-07	1.94e-05
SYT6	1.98523	-2.62316	58.7699	1.77e-14	4.85e-12
VWA5B2	1.97711	0.567036	66.324	3.83e-16	1.33e-13
DLX5	1.9589	-0.44789	51.8607	5.96e-13	1.29e-10
SNCB	1.94307	-3.01317	52.4095	4.51e-13	1.02e-10
GABRP	1.93552	3.52306	45.2104	1.77e-11	3.18e-09
SCN1A	1.92508	-3.05815	19.9243	8.06e-06	0.000454338
INSM1	1.90967	1.29968	37.898	7.45e-10	1.03e-07
UNC80	1.90841	-2.55845	56.6026	5.33e-14	1.35e-11
FOXL2	1.90705	-2.30201	22.491	2.11e-06	0.00013985
FBN3	1.90372	-2.18368	34.3743	4.55e-09	5.58e-07
FABP4	1.89119	2.68274	30.9677	2.62e-08	2.65e-06
INA	1.88724	-0.525192	47.0147	7.05e-12	1.32e-09
THRSP	1.88687	-1.79093	35.4742	2.58e-09	3.22e-07
S100A7	1.88668	-0.568675	15.7663	7.17e-05	0.00302083
SPOCK3	1.86931	-2.38029	20.9426	4.73e-06	0.000288298
SYT10	1.86517	-3.16296	30.6738	3.05e-08	3.03e-06
CELF4	1.85144	-1.79553	64.1069	1.18e-15	3.64e-13
NKX2-2	1.83972	-1.53504	24.3772	7.92e-07	5.82e-05
TMPRSS11E	1.82801	0.317045	12.358	0.000439101	0.0133994
SLC22A31	1.81782	1.21508	30.6416	3.1e-08	3.05e-06
MRAP	1.81734	-2.94453	30.7543	2.93e-08	2.94e-06
MAP2	1.81354	0.920053	98.7051	2.93e-23	1.96e-20
BEX1	1.80595	-1.1505	43.4598	4.33e-11	7.22e-09
SERPINA9	1.80584	-2.13806	15.2756	9.29e-05	0.00371894
GDAP1L1	1.8022	-1.64549	54.3408	1.69e-13	3.96e-11
SLC6A15	1.79208	-1.39826	19.6223	9.44e-06	0.000523291
NTN3	1.783	-2.83543	57.7591	2.96e-14	7.73e-12
BHMT	1.77955	-1.45834	23.7452	1.1e-06	7.91e-05
HRASLS5	1.77386	-0.25684	43.5752	4.08e-11	7.02e-09
P2RX2	1.76957	-2.81039	43.4881	4.27e-11	7.19e-09
SYT4	1.76252	-1.59448	22.6203	1.97e-06	0.000133938
APLP1	1.75935	0.993534	106.889	4.71e-25	3.93e-22
KCNN1	1.75798	-1.81574	83.4125	6.66e-20	3.59e-17
TCEAL5	1.75659	-2.97727	27.0407	1.99e-07	1.71e-05
ASTN1	1.75065	-2.07868	27.7786	1.36e-07	1.21e-05
RDH8	1.75034	-2.98823	28.0907	1.16e-07	1.05e-05
ATP2B2	1.73704	-2.55925	55.2092	1.08e-13	2.58e-11
SCRT1	1.72081	-2.54294	33.9703	5.6e-09	6.72e-07
EPYC	1.71486	1.12276	24.502	7.42e-07	5.53e-05
ELMOD1	1.70652	-2.49691	56.3936	5.93e-14	1.48e-11
ALAS2	1.70105	-1.97415	52.5043	4.29e-13	9.82e-11
C1QL4	1.70041	-2.55408	37.7528	8.03e-10	1.09e-07
SVOP	1.69375	-1.24202	30.7125	2.99e-08	2.99e-06
SLC35F3	1.69122	-2.52106	38.9897	4.26e-10	5.98e-08
CNTN1	1.68837	0.460501	43.5466	4.14e-11	7.05e-09
PROKR1	1.67358	-3.28489	45.3046	1.69e-11	3.06e-09
HPR	1.66985	-2.21529	18.4094	1.78e-05	0.000909509
HMX2	1.66528	-2.39995	17.9136	2.31e-05	0.00113486
PLIN1	1.66486	1.76576	32.2446	1.36e-08	1.45e-06
IGLON5	1.66462	-0.804768	67.9601	1.67e-16	5.93e-14
FIGF	1.66215	-1.80553	57.1477	4.04e-14	1.04e-11
GALNT13	1.64857	-0.614428	22.4209	2.19e-06	0.00014447
HRK	1.64508	-1.85086	26.9362	2.1e-07	1.8e-05
PEG10	1.6405	3.17995	28.4486	9.62e-08	8.82e-06
SIX3	1.63581	-1.23158	17.3904	3.04e-05	0.00144742
DIRAS1	1.62717	0.00224534	59.0467	1.54e-14	4.36e-12
CACNA1I	1.6246	-0.671709	51.9587	5.67e-13	1.24e-10
KLHL14	1.61961	-0.750615	34.0013	5.51e-09	6.66e-07
ACADL	1.61501	-2.70955	18.2703	1.92e-05	0.000972438
DLX2	1.61066	-1.4637	30.1836	3.93e-08	3.77e-06
TCL1A	1.60654	0.03012	20.7797	5.15e-06	0.000312685
EN1	1.60344	-2.25304	17.172	3.41e-05	0.00158309
SLC6A19	1.58906	1.30292	19.5898	9.6e-06	0.000528757
NECAB2	1.58899	-2.19404	49.547	1.94e-12	3.99e-10
GBP6	1.58371	-2.14496	33.1479	8.54e-09	9.57e-07
UGT2B7	1.58263	2.72545	39.8099	2.8e-10	3.99e-08
AICDA	1.58176	-2.56342	17.3498	3.11e-05	0.00147025
JPH3	1.57954	-1.22781	49.4597	2.02e-12	4.12e-10
CD300LG	1.5747	-1.72371	15.7559	7.21e-05	0.00302993
ANO4	1.57051	-1.52008	65.1355	6.99e-16	2.33e-13
DSG1	1.56579	-0.509071	64.8073	8.26e-16	2.7e-13
KRT7	1.55986	4.04671	41.1614	1.4e-10	2.09e-08
INSRR	1.54581	-2.3617	37.2742	1.03e-09	1.33e-07
LHX9	1.54495	-2.91163	11.5116	0.000691622	0.0190504
CNNM1	1.5407	-0.26646	47.4024	5.78e-12	1.1e-09
ALOX15B	1.54048	1.44941	40.2251	2.26e-10	3.26e-08
TMEM59L	1.53939	-0.809175	46.4719	9.29e-12	1.7e-09
NPHS1	1.53809	-1.24242	41.7237	1.05e-10	1.64e-08
IGFN1	1.53345	0.849008	30.6408	3.1e-08	3.05e-06
ATP12A	1.52521	0.820024	12.0273	0.000524278	0.0153531
CFAP46	1.52236	-0.938224	30.1021	4.1e-08	3.89e-06
DLX1	1.51016	-1.03302	22.5977	2e-06	0.000134426
IGSF11	1.50764	-2.28733	32.2568	1.35e-08	1.45e-06
DLGAP1	1.50756	-0.433469	44.2269	2.92e-11	5.19e-09
POU3F1	1.49571	-2.18498	41.8121	1e-10	1.58e-08
HIST2H3C	1.49329	-2.65131	14.3799	0.00014939	0.00556609
MYL3	1.49077	-1.35408	25.8994	3.6e-07	2.89e-05
CDK5R2	1.48653	-0.671566	26.6576	2.43e-07	1.98e-05
GABRQ	1.48567	-2.20668	43.871	3.51e-11	6.1e-09
KCTD8	1.48283	-3.07911	12.1811	0.000482774	0.0144417
ALDH1A2	1.48024	2.16427	22.1781	2.48e-06	0.000161521
LBP	1.47957	0.202244	23.8256	1.05e-06	7.64e-05
THPO	1.46961	-2.09405	69.6842	6.96e-17	2.58e-14
CDH20	1.46127	-3.19881	33.7835	6.16e-09	7.34e-07
EFCAB8	1.4553	-1.74014	42.5603	6.85e-11	1.12e-08
FAM57B	1.44993	-1.61404	58.8694	1.68e-14	4.69e-12
MGAT5B	1.4356	-1.62868	40.3933	2.08e-10	3.01e-08
RBP3	1.43269	-1.85499	14.1489	0.000168899	0.00612557
KCNH3	1.42904	-0.339189	48.0818	4.09e-12	7.84e-10
SLC8A2	1.42843	-0.11965	33.5096	7.09e-09	8.16e-07
ANKRD33	1.42619	-2.50226	26.1941	3.09e-07	2.5e-05
AFF2	1.42025	-2.34884	37.2661	1.03e-09	1.33e-07
KCNJ6	1.41603	-1.93484	39.6484	3.04e-10	4.3e-08
SYNPR	1.41541	-0.122085	15.0249	0.000106103	0.00414769
KRBOX1	1.41127	-1.77137	21.6513	3.27e-06	0.000206744
IGFBPL1	1.41	-0.741087	26.7283	2.34e-07	1.95e-05
FOXL2NB	1.40734	-2.58448	10.0218	0.00154697	0.0339307
SLC16A7	1.40293	1.99798	41.491	1.18e-10	1.78e-08
ABCA4	1.40115	-0.47659	30.2333	3.83e-08	3.7e-06
FMO2	1.40089	0.218592	26.7143	2.36e-07	1.95e-05
ADAMTS19	1.39615	-0.93149	16.0531	6.16e-05	0.00267037
ROPN1	1.39189	-3.28619	14.6739	0.000127806	0.00486463
HBB	1.39168	4.12848	41.5051	1.18e-10	1.78e-08
TAGLN3	1.3827	-1.70707	22.7491	1.85e-06	0.000126279
SCT	1.37894	-0.212693	33.0842	8.83e-09	9.76e-07
PCDHA11	1.37246	-1.89743	10.9919	0.000915122	0.0233209
KCTD16	1.37236	-0.0620733	22.4961	2.11e-06	0.00013985
ANKRD45	1.37222	-1.38579	26.7576	2.31e-07	1.94e-05
NRK	1.3696	0.0127137	26.1459	3.17e-07	2.55e-05
DRC7	1.36899	-2.75216	25.0099	5.7e-07	4.35e-05
PRG4	1.3688	0.292101	27.467	1.6e-07	1.4e-05
ATP6V0A4	1.36303	-1.35331	16.5601	4.71e-05	0.00214373
VTCN1	1.36179	-0.694985	15.9477	6.51e-05	0.00280141
PCOLCE2	1.36089	0.612558	23.5275	1.23e-06	8.78e-05
COL25A1	1.35888	-2.45127	30.1266	4.05e-08	3.86e-06
HPCAL4	1.35837	-2.46754	36.004	1.97e-09	2.47e-07
JPH4	1.35794	-1.21184	51.3665	7.66e-13	1.62e-10
MYT1L	1.35731	-3.19447	12.8012	0.000346398	0.011147
EYA2	1.34533	2.05258	33.0966	8.77e-09	9.76e-07
UNC13C	1.34463	-3.33639	18.0526	2.15e-05	0.00107072
SLC30A3	1.34073	-1.86263	33.4091	7.47e-09	8.54e-07
SLC26A4	1.33735	-0.999633	55.6206	8.79e-14	2.13e-11
TRIM71	1.33718	-0.136378	10.6953	0.00107406	0.0262109
CRABP1	1.33594	-0.567648	19.4359	1.04e-05	0.000565636
SPTBN4	1.33471	-0.134445	38.7714	4.76e-10	6.63e-08
CABP7	1.32365	-0.95098	41.5339	1.16e-10	1.78e-08
CHRNB2	1.32143	0.200214	17.4197	3e-05	0.00143172
FCRL1	1.31488	-0.716331	17.663	2.64e-05	0.00128333
BHLHA9	1.31348	-2.088	10.1996	0.00140469	0.0319442
2021-03-04	1.31348	-0.774674	51.9673	5.64e-13	1.24e-10
WNT3A	1.31237	-2.20352	16.8171	4.12e-05	0.00188232
UPK1A	1.30876	-0.84982	14.3083	0.000155183	0.0057435
BACH2	1.30665	0.819438	48.4315	3.42e-12	6.72e-10
DCX	1.30129	-2.6901	20.4663	6.07e-06	0.000356974
MS4A1	1.2998	1.73843	19.4033	1.06e-05	0.000571665
CNIH2	1.29256	-0.791237	75.5845	3.5e-18	1.5e-15
NLGN1	1.29134	-1.8514	17.9899	2.22e-05	0.00110324
PSCA	1.29108	2.6067	11.0868	0.000869432	0.022535
SPDYC	1.28716	-0.0581159	27.7454	1.38e-07	1.23e-05
TMEM151B	1.27962	-2.16027	40.394	2.08e-10	3.01e-08
MT1H	1.27806	2.00034	28.8254	7.92e-08	7.3e-06
SLC4A1	1.2728	-3.23086	19.4809	1.02e-05	0.000556101
MSLNL	1.27126	-1.13615	13.0466	0.000303837	0.00996393
NKAIN4	1.26808	-0.818556	37.3104	1.01e-09	1.32e-07
KCNQ5	1.26716	-1.41713	21.5836	3.39e-06	0.000212957
KRT1	1.26088	-1.67525	19.8317	8.46e-06	0.000473687
SLC6A17	1.25835	-1.18858	32.7804	1.03e-08	1.13e-06
SSTR2	1.25576	0.228861	69.2903	8.5e-17	3.08e-14
SYT3	1.25317	-1.75337	28.8441	7.84e-08	7.27e-06
ALX4	1.24858	-2.87405	19.5978	9.56e-06	0.00052829
VAX2	1.24667	-1.72757	27.3495	1.7e-07	1.48e-05
CKM	1.23837	-1.06186	33.1882	8.37e-09	9.44e-07
PI16	1.23328	0.433631	17.287	3.21e-05	0.00150588
SNTG2	1.23099	-2.82119	21.4657	3.6e-06	0.000224351
NRXN1	1.22751	-1.07843	13.4195	0.00024902	0.00839724
PNMA6A	1.22341	-1.13047	25.4207	4.61e-07	3.6e-05
SLITRK5	1.22156	-0.895076	16.1988	5.7e-05	0.00252503
FOLH1	1.22062	1.1122	50.2033	1.39e-12	2.89e-10
CAMK2B	1.21634	-0.630501	20.0045	7.73e-06	0.000438641
CR2	1.21135	2.30444	16.1129	5.97e-05	0.00261481
CCL19	1.2112	1.9961	21.7935	3.04e-06	0.000193436
RD3	1.21052	-3.28512	15.5282	8.13e-05	0.00330917
LECT1	1.20623	-3.20955	11.8505	0.000576457	0.0165615
NPTX1	1.20545	0.333826	17.9266	2.3e-05	0.00113049
SNCA	1.20522	0.765021	42.5236	6.98e-11	1.12e-08
CPA5	1.20513	-2.28701	16.8953	3.95e-05	0.0018113
LGALS7B	1.20146	-2.11022	18.8762	1.39e-05	0.000732165
SNAP25	1.20046	-0.328564	17.5331	2.82e-05	0.00135872
LRRC4C	1.19707	-1.12559	21.5801	3.39e-06	0.000212957
ZNF334	1.18766	1.14239	16.0592	6.14e-05	0.00266871
FAM153A	1.18754	-2.65965	19.4658	1.02e-05	0.000558665
MEOX2	1.18518	0.479861	20.6435	5.53e-06	0.000332193
HABP2	1.18455	1.26235	9.71878	0.00182395	0.0388334
AKR1C2	1.18308	1.87732	40.4093	2.06e-10	3.01e-08
FLG	1.18187	-1.79363	22.2081	2.45e-06	0.000160139
LRP2	1.17837	-2.0114	13.1177	0.000292515	0.00963049
LHX2	1.17694	-1.84829	27.9873	1.22e-07	1.1e-05
CD22	1.17339	1.75842	25.7578	3.87e-07	3.08e-05
SST	1.17269	-0.727931	10.1852	0.00141573	0.0320789
CACNA1G	1.17035	-1.56885	31.4033	2.1e-08	2.17e-06
PLCXD3	1.16738	-1.21572	10.271	0.00135141	0.0311142
GPR64	1.16507	0.730685	20.5959	5.67e-06	0.000339328
DSC3	1.16446	3.9318	14.1082	0.000172585	0.00620861
ASIC4	1.16187	-2.16495	25.2738	4.97e-07	3.84e-05
UCHL1	1.15915	2.34224	32.1178	1.45e-08	1.53e-06
GABBR2	1.15753	-2.19723	28.1167	1.14e-07	1.04e-05
MAEL	1.15133	-0.247228	10.62	0.00111868	0.0269842
TENM1	1.14684	-1.23911	16.3012	5.4e-05	0.00240496
PCDH9	1.14463	-0.22213	23.4009	1.32e-06	9.34e-05
KLF14	1.14249	-2.88183	13.9661	0.000186134	0.00655473
CCER2	1.14093	-1.66142	35.4487	2.62e-09	3.24e-07
CD36	1.13836	3.30526	29.917	4.51e-08	4.25e-06
CXCR5	1.13777	-2.38527	14.8822	0.000114439	0.00444235
CREG2	1.12741	0.624596	19.9731	7.85e-06	0.000444411
TMEM132E	1.12487	-1.48467	21.5488	3.45e-06	0.000215649
RSPO2	1.12309	-0.302729	13.9495	0.000187786	0.00658513
PPM1E	1.12011	-1.36882	30.3762	3.56e-08	3.47e-06
USH1G	1.10919	-2.48381	11.1743	0.000829373	0.0218703
KCND2	1.10822	-0.562753	18.2193	1.97e-05	0.000994869
RHBDL3	1.10645	0.449923	17.4165	3e-05	0.00143172
ADRA1A	1.10607	-2.92792	18.8416	1.42e-05	0.000743204
OLFM1	1.10349	2.36632	36.3396	1.66e-09	2.1e-07
FBXO27	1.09921	-0.172452	32.8126	1.01e-08	1.11e-06
NELL1	1.09179	-1.1295	15.5287	8.13e-05	0.00330917
FAM129C	1.09144	-0.418108	18.3154	1.87e-05	0.00095258
MT1M	1.09132	1.89702	18.8084	1.45e-05	0.000753907
STAC2	1.08891	-1.82262	15.9068	6.65e-05	0.00284781
TUBB4A	1.08702	-0.989738	23.0906	1.55e-06	0.000108847
ZNF750	1.08577	-0.283014	14.6399	0.000130133	0.00493678
KCNB1	1.0845	-0.801726	14.2419	0.000160755	0.00588447
SSTR3	1.08434	-2.03793	21.8998	2.87e-06	0.000185139
ZNF229	1.08376	-1.07903	37.8407	7.68e-10	1.05e-07
FAM177B	1.08325	1.14105	15.9645	6.45e-05	0.00278385
HPSE2	1.08196	-0.498415	27.8463	1.31e-07	1.18e-05
VENTX	1.08074	2.2549	13.5329	0.000234415	0.00796914
MAFA	1.0754	-2.7211	20.5725	5.74e-06	0.000342274
LRRC63	1.07443	-3.22937	16.4031	5.12e-05	0.00228514
PRR18	1.07339	-2.64767	10.0617	0.00151384	0.033469
CYP2C19	1.07324	-3.06339	10.8635	0.000980781	0.0246926
TNNT3	1.07061	-2.50008	12.3139	0.000449587	0.0136198
SLC16A2	1.06964	2.9053	37.7434	8.07e-10	1.09e-07
CNTFR	1.06865	0.672465	11.0382	0.000892534	0.022815
SLITRK2	1.06358	-2.56598	12.5406	0.000398205	0.0122862
CALY	1.06174	-1.85518	15.1711	9.82e-05	0.00389333
CLEC17A	1.05878	-1.57147	15.7457	7.25e-05	0.00303867
SLC28A2	1.0582	3.33668	10.4503	0.00122627	0.0289517
NUDT11	1.05335	-0.286562	33.5651	6.89e-09	8.04e-07
UNC79	1.0533	-1.18714	64.6692	8.86e-16	2.84e-13
SCN4A	1.053	-1.59528	20.0928	7.38e-06	0.000421722
PDZD4	1.04975	0.404495	28.9492	7.43e-08	6.97e-06
ST6GAL2	1.04573	2.08449	14.5278	0.00013811	0.00519218
LPPR3	1.04482	-2.32486	12.3877	0.00043218	0.0132366
ADD2	1.04442	-0.0939158	17.3353	3.13e-05	0.00147318
RORB	1.04163	-1.73194	17.1437	3.47e-05	0.00159797
FNDC5	1.0376	-0.108995	28.9205	7.54e-08	7.03e-06
ANKRD55	1.03709	-2.43017	27.088	1.94e-07	1.68e-05
SYN2	1.03621	-0.153831	22.5679	2.03e-06	0.00013598
CALB2	1.03471	2.02981	13.8907	0.000193752	0.00676592
OR2B6	1.0326	-2.71225	19.8064	8.57e-06	0.000478397
FER1L6	1.03185	2.49606	12.7513	0.000355769	0.0113415
GALNT16	1.02788	0.242537	22.9461	1.67e-06	0.000115873
ZNF850	1.02761	2.20493	43.3333	4.62e-11	7.63e-09
FGF5	1.02426	-1.81671	12.1646	0.000487041	0.0145433
LRTM2	1.02256	-3.3612	10.1512	0.00144205	0.0324841
HMSD	1.01751	-1.18542	15.7941	7.06e-05	0.00298879
SEMA3D	1.01708	0.404639	12.8336	0.000340443	0.0110622
ADH1B	1.01628	2.79524	9.98799	0.00157565	0.0343352
CPNE4	1.01582	-1.53044	9.32269	0.00226333	0.045083
CSRNP3	1.01372	0.487022	24.2511	8.46e-07	6.19e-05
MFAP5	1.0073	2.9332	18.5654	1.64e-05	0.000845778
KIF19	1.00622	1.92053	12.1288	0.000496479	0.0147723
TRPA1	1.00209	3.0836	22.6041	1.99e-06	0.000134426
PRAME	1.00199	1.88921	9.83704	0.00171033	0.0369324
SIAH3	1.00173	-3.13017	15.4013	8.69e-05	0.00348797
OPRD1	1.00145	0.711072	11.4884	0.000700306	0.0191631
RNASE7	-1.00352	-1.18785	11.0643	0.000880078	0.0226004
MYBPC3	-1.01995	-0.713528	12.143	0.000492712	0.0146863
CSF3	-1.03312	1.77102	10.9521	0.000934958	0.0236818
SPESP1	-1.04285	-0.364278	10.7218	0.00105879	0.0260356
BMPER	-1.11031	1.03337	12.8188	0.000343147	0.0111004
MAT1A	-1.12175	2.17494	12.7175	0.000362242	0.0114511
ITIH2	-1.12397	-1.20044	11.5709	0.000669907	0.0186058
CBLN1	-1.13748	1.21191	10.8996	0.000961856	0.0242527
CYP17A1	-1.16682	-2.09874	11.9544	0.000545175	0.015854
ENPP7	-1.18552	-2.69236	9.65711	0.00188621	0.0397532
ACTL8	-1.18955	1.78201	9.48913	0.00206693	0.0424369
PCDH19	-1.2055	2.26619	12.3313	0.000445422	0.0135561
SLC6A11	-1.22089	-3.31653	10.1843	0.00141638	0.0320789
CAPN14	-1.24044	-0.604478	13.3195	0.000262659	0.00877099
HIST1H2BG	-1.24348	2.52371	10.77	0.00103158	0.0256238
ORM2	-1.2503	-1.18453	14.3006	0.000155816	0.00575418
PRH2	-1.26863	-2.47572	10.5183	0.00118199	0.0281513
USP26	-1.36499	-2.8689	9.1403	0.0025004	0.0485876
GLYATL2	-1.37133	-1.31101	12.8325	0.000340641	0.0110622
COLEC10	-1.37875	-0.869849	13.9809	0.000184677	0.00651717
HYAL4	-1.40143	-2.65129	11.9764	0.000538781	0.0157502
HIST1H2BH	-1.40248	1.46328	16.5497	4.74e-05	0.00214963
ALK	-1.42045	-1.8503	9.24801	0.00235751	0.0464599
C1QTNF8	-1.44315	-2.96328	10.7441	0.00104614	0.0258917
HORMAD1	-1.46155	-0.756935	11.5789	0.000667049	0.0185573
FGF8	-1.47772	-2.4466	17.8371	2.41e-05	0.00117454
LRP1B	-1.50192	-1.60587	9.99499	0.00156967	0.0342495
MMP8	-1.5631	0.524737	10.4132	0.00125117	0.0294149
IRGM	-1.56415	-2.67284	9.64667	0.00189695	0.0398531
CXCL5	-1.57952	5.08594	15.7993	7.04e-05	0.00298879
HBG2	-1.61473	-2.52513	10.2824	0.00134306	0.0310503
AIRE	-1.61539	0.110868	11.9448	0.00054801	0.0158809
REG3A	-1.67734	7.87905	9.43832	0.00212498	0.0431719
CALCA	-1.71305	1.94499	9.79332	0.00175147	0.0374334
HIST1H3G	-1.71712	1.71733	19.4053	1.06e-05	0.000571665
MUCL1	-1.74535	-0.705808	10.9658	0.000928078	0.0235791
C1orf168	-1.75514	-1.22309	20.2424	6.82e-06	0.000395615
NNAT	-1.7601	2.44296	22.543	2.05e-06	0.000137205
SERPINB7	-1.76329	0.665008	11.6642	0.000637151	0.0179348
COL2A1	-1.8021	1.99442	13.5745	0.000229281	0.00785865
AFP	-1.88747	-0.392129	15.2561	9.39e-05	0.00374859
PRSS33	-1.91373	3.12499	24.4909	7.47e-07	5.54e-05
PIWIL1	-2.00208	3.2535	24.951	5.88e-07	4.46e-05
DEFA5	-2.07739	6.18147	12.114	0.000500459	0.0148471
NR5A1	-2.09078	-2.45981	16.0858	6.05e-05	0.00264525
DMRT1	-2.14333	-1.61223	9.43554	0.0021282	0.0431719
TEX101	-2.16296	-1.23004	22.3389	2.29e-06	0.000150183
TMEM132C	-2.16848	1.40232	16.193	5.72e-05	0.00252607
SPRR2A	-2.17696	0.901598	11.1476	0.000841426	0.0220711
A2ML1	-2.18341	0.475937	14.346	0.0001521	0.00564189
AHSG	-2.35181	0.232306	17.3362	3.13e-05	0.00147318
GCG	-2.52155	2.51564	12.6931	0.000366999	0.0114933
CALCB	-2.52437	2.69505	10.6451	0.00110364	0.0267372
NTS	-2.53068	3.44837	13.9875	0.000184033	0.00650821
HIST1H3C	-2.58072	0.914798	16.5021	4.86e-05	0.00219238
TDRD1	-2.6801	0.0353554	26.6555	2.43e-07	1.98e-05
PNMA5	-2.68997	2.60278	9.44416	0.00211823	0.0431189
NKX6-3	-2.70476	0.349691	11.5533	0.000676274	0.0187514
HIST1H3F	-2.75662	1.02878	18.959	1.34e-05	0.000705052
CYP1A1	-2.91564	-0.226626	15.9975	6.34e-05	0.00274281
HIST1H2BI	-3.08924	0.969201	14.0961	0.000173705	0.00622207
TKTL1	-3.21628	0.819453	20.5516	5.8e-06	0.000344802
HIST1H1B	-3.5314	3.39165	26.8833	2.16e-07	1.84e-05
ORM1	-4.41213	2.06736	31.8403	1.67e-08	1.76e-06
PAEP	-4.9476	3.1445	42.1092	8.63e-11	1.37e-08
