# Supplementary material for: An age stratified analysis of the biomarkers in patients with colorectal cancer
Source: Sci Rep. 2021 Nov 17;11:22464. doi: 10.1038/s41598-021-01850-x (PMC8599678; doi:10.1038/s41598-021-01850-x)
Supplement: Supplementary file 9 — Supplementary Table S9. [file 41598_2021_1850_MOESM9_ESM.xls]

## Sheet: Sheet1
Legend: Prognostic signature-related module by WGCNA
WASF1
DDX11
TUBB2B
CHGA
UCHL1
INSM1
CA11
CYP26B1
TMEM198
GDAP1
SAMD11
TNFRSF19
GABRD
CAPRIN2
CRMP1
EEF1A2
RLTPR
SCT
EYA2
CDK5R1
GKAP1
FOXO6
TMSB15A
CRLF1
MEOX2
OLFM1
ITGA8
FAM171B
RGAG4
PLCD4
WASF3
VGF
MMP24
SYP
APLP1
SEPT3
CHGB
C1QL1
ATP1A3
SIX2
MAPK8IP2
CELF3
PRAME
